# Supplementary material for: Dock5 Deficiency Promotes Proteinuric Kidney Diseases via Modulating Podocyte Lipid Metabolism
Source: Adv Sci (Weinh). 2023 Dec 31;11(11):2306365. doi: 10.1002/advs.202306365 (PMC10953540; doi:10.1002/advs.202306365)
Supplement: Supplementary file 2 — Supplemental Table 1 [file ADVS-11-2306365-s002.xlsx]

## Sheet: Table S1. Differentially expres
Table S1. Differentially expressed gene datasets of podocytes treated by SGLT2i.
Gene_name	Description	Length	Fold change (SGLT2i/CTRL)	Log2fc	Pvalue	Significant	Regulate	SGLT2i-avg_count	CTRL-avg_count
Gm19410	predicted gene, 19410 [Source:MGI Symbol;Acc:MGI:5011595]	6352	315.731	8.30255	0.0336358	yes	up	64	0
Car6	carbonic anhydrase 6 [Source:MGI Symbol;Acc:MGI:1333786]	1567	226.244	7.82174	0.0453817	yes	up	46	0
Gm10705	predicted gene 10705 [Source:MGI Symbol;Acc:MGI:3708678]	461	146.365	7.19343	7.22e-08	yes	up	29.5933	0
Tenm4	teneurin transmembrane protein 4 [Source:MGI Symbol;Acc:MGI:2447063]	10930	82.127	6.35979	7.32e-07	yes	up	59.3333	0.666667
Pcdhga1	protocadherin gamma subfamily A, 1 [Source:MGI Symbol;Acc:MGI:1935212]	4692	73.3023	6.19579	2.92e-05	yes	up	14.41	0
Ugt1a6b	UDP glucuronosyltransferase 1 family, polypeptide A6B [Source:MGI Symbol;Acc:MGI:3580629]	2303	60.6576	5.92262	0.000211586	yes	up	12.5133	0
Ostn	osteocrin [Source:MGI Symbol;Acc:MGI:2677164]	1423	56.2122	5.81281	0.000191867	yes	up	22	0.333333
Avil	advillin [Source:MGI Symbol;Acc:MGI:1333798]	3033	54.5505	5.76952	4.59e-06	yes	up	120.333	2
Mamdc2	MAM domain containing 2 [Source:MGI Symbol;Acc:MGI:1918988]	3414	38.8399	5.27947	0.000448257	yes	up	15.3333	0.333333
Gm37401	predicted gene, 37401 [Source:MGI Symbol;Acc:MGI:5610629]	347	38.6284	5.27159	0.010101	yes	up	7.43667	0
Ccdc7b	coiled-coil domain containing 7B [Source:MGI Symbol;Acc:MGI:1922703]	1447	34.6708	5.11565	0.00189613	yes	up	13.6667	0.333333
Gm8603	predicted gene 8603 [Source:MGI Symbol;Acc:MGI:3643185]	1515	28.2656	4.82098	0.0268253	yes	up	5.66667	0
Gm50270	predicted gene, 50270 [Source:MGI Symbol;Acc:MGI:6303097]	1655	26.6678	4.73703	0.0201425	yes	up	5.40667	0
Sspo	SCO-spondin [Source:MGI Symbol;Acc:MGI:2674311]	15571	26.2531	4.71442	0.000294578	yes	up	28	1
Trpc2	transient receptor potential cation channel, subfamily C, member 2 [Source:MGI Symbol;Acc:MGI:109527]	2874	25.6397	4.68031	0.0483847	yes	up	5.43	0
Sh2d6	SH2 domain containing 6 [Source:MGI Symbol;Acc:MGI:1918380]	1381	22.8232	4.51243	0.00709851	yes	up	9	0.333333
Pigz	phosphatidylinositol glycan anchor biosynthesis, class Z [Source:MGI Symbol;Acc:MGI:2443822]	2184	21.8396	4.44887	0.0360368	yes	up	4.33333	0
Gm6445	predicted gene 6445 [Source:MGI Symbol;Acc:MGI:3779598]	1112	21.7332	4.44183	0.0339005	yes	up	4.33333	0
Cldn7	claudin 7 [Source:MGI Symbol;Acc:MGI:1859285]	1335	20.1837	4.33512	0.0388279	yes	up	4	0
Pcdhga2	protocadherin gamma subfamily A, 2 [Source:MGI Symbol;Acc:MGI:1935214]	4689	20.0507	4.32558	0.0356239	yes	up	4.19333	0
Sbk3	SH3 domain binding kinase family, member 3 [Source:MGI Symbol;Acc:MGI:2685924]	1086	17.9734	4.16779	0.0125743	yes	up	7	0.333333
Psenen-ps	presenilin enhancer gamma secretase subunit, pseudogene [Source:MGI Symbol;Acc:MGI:3649201]	306	14.9377	3.90088	0.00107366	yes	up	17.2033	0.896667
Kdr	kinase insert domain protein receptor [Source:MGI Symbol;Acc:MGI:96683]	5924	14.4055	3.84855	0.0295091	yes	up	5.66667	0.333333
Mgat4f	MGAT4 family, member F [Source:MGI Symbol;Acc:MGI:3045320]	1768	14.0649	3.81403	0.0174381	yes	up	11	0.666667
Sptbn5	spectrin beta, non-erythrocytic 5 [Source:MGI Symbol;Acc:MGI:2685200]	11654	13.6099	3.76658	0.0340466	yes	up	5.35667	0.333333
Nyx	nyctalopin [Source:MGI Symbol;Acc:MGI:2448607]	5183	13.2729	3.73041	0.00819225	yes	up	14	1
Cox6a2	cytochrome c oxidase subunit 6A2 [Source:MGI Symbol;Acc:MGI:104649]	680	11.7404	3.5534	0.0138107	yes	up	13	1
4930438A08Rik	RIKEN cDNA 4930438A08 gene [Source:MGI Symbol;Acc:MGI:1921238]	2093	11.177	3.48246	0.0020565	yes	up	23.6667	2
Gm44445	predicted gene, 44445 [Source:MGI Symbol;Acc:MGI:5690837]	2683	10.8591	3.44083	0.0213788	yes	up	7.66667	0.666667
Angptl6	angiopoietin-like 6 [Source:MGI Symbol;Acc:MGI:1917976]	1582	10.6132	3.40778	2.61e-09	yes	up	174.657	15.3333
Nr4a3	nuclear receptor subfamily 4, group A, member 3 [Source:MGI Symbol;Acc:MGI:1352457]	5068	10.0741	3.33257	0.0339301	yes	up	7	0.666667
Rpl10-ps6	ribosomal protein L10, pseudogene 6 [Source:MGI Symbol;Acc:MGI:3782343]	642	9.93807	3.31297	0.0469528	yes	up	7.49	0.733333
Il17f	interleukin 17F [Source:MGI Symbol;Acc:MGI:2676631]	1178	9.58686	3.26106	0.0181958	yes	up	13	1.33333
Ugt1a6a	UDP glucuronosyltransferase 1 family, polypeptide A6A [Source:MGI Symbol;Acc:MGI:2137698]	2265	8.95996	3.16349	0.00992771	yes	up	84.9567	8.22667
Fa2h	fatty acid 2-hydroxylase [Source:MGI Symbol;Acc:MGI:2443327]	2492	8.56759	3.09889	3.18e-05	yes	up	33.3333	3.66667
Gpr21	G protein-coupled receptor 21 [Source:MGI Symbol;Acc:MGI:2441890]	3619	8.22711	3.04039	0.0233991	yes	up	8.66667	1
Klhl33	kelch-like 33 [Source:MGI Symbol;Acc:MGI:3644593]	5513	7.48151	2.90333	0.0115905	yes	up	11	1.33333
Gfy	golgi-associated olfactory signaling regulator [Source:MGI Symbol;Acc:MGI:2685427]	1849	7.29449	2.86681	0.0449342	yes	up	7.66667	1
Abca12	ATP-binding cassette, sub-family A (ABC1), member 12 [Source:MGI Symbol;Acc:MGI:2676312]	9137	7.20378	2.84875	0.0380573	yes	up	8	1
Soat2	sterol O-acyltransferase 2 [Source:MGI Symbol;Acc:MGI:1332226]	2208	7.122	2.83228	0.000238328	yes	up	54.3433	6.5
Gm37900	predicted gene, 37900 [Source:MGI Symbol;Acc:MGI:5611128]	3805	6.99911	2.80717	0.0406093	yes	up	7.34	1.00333
Gm48804	predicted gene, 48804 [Source:MGI Symbol;Acc:MGI:6098514]	3041	6.02562	2.59111	0.046238	yes	up	10.6667	1.66667
Gstp3	glutathione S-transferase pi 3 [Source:MGI Symbol;Acc:MGI:2385078]	708	5.57089	2.47791	0.0216696	yes	up	12.6667	2
B4galnt2	beta-1,4-N-acetyl-galactosaminyl transferase 2 [Source:MGI Symbol;Acc:MGI:1342058]	1722	5.47353	2.45247	2.18e-13	yes	up	529.667	88
Cdsn	corneodesmosin [Source:MGI Symbol;Acc:MGI:3505689]	2678	5.21104	2.38157	0.000268779	yes	up	1933	338
Gm10335	predicted gene 10335 [Source:MGI Symbol;Acc:MGI:3641693]	468	5.18222	2.37357	0.0426515	yes	up	19.3967	3.54
Cfap91	cilia and flagella associated protein 91 [Source:MGI Symbol;Acc:MGI:2443598]	3048	5.07665	2.34388	0.0151991	yes	up	23.3333	4
Slc9a9	solute carrier family 9 (sodium/hydrogen exchanger), member 9 [Source:MGI Symbol;Acc:MGI:2679732]	3468	5.04758	2.33559	0.00373506	yes	up	36	6.33333
Adh1	alcohol dehydrogenase 1 (class I) [Source:MGI Symbol;Acc:MGI:87921]	1492	5.0299	2.33053	0.0320004	yes	up	13	2.33333
BB557941	expressed sequence BB557941 [Source:MGI Symbol;Acc:MGI:3034820]	1116	4.87433	2.2852	0.0233996	yes	up	14	2.66667
Gsta3	glutathione S-transferase, alpha 3 [Source:MGI Symbol;Acc:MGI:95856]	894	4.79978	2.26297	0.00362445	yes	up	40.6667	8
Gm14124	predicted gene 14124 [Source:MGI Symbol;Acc:MGI:3652002]	3018	4.74148	2.24534	0.0148765	yes	up	14.0367	2.67
Gm13073	predicted gene 13073 [Source:MGI Symbol;Acc:MGI:3651721]	486	4.67728	2.22567	0.0377077	yes	up	12.3333	2.33333
Dnah12	dynein, axonemal, heavy chain 12 [Source:MGI Symbol;Acc:MGI:107720]	12009	4.56796	2.19155	0.0386741	yes	up	17	3.33333
Gm37988	predicted gene, 37988 [Source:MGI Symbol;Acc:MGI:5611216]	825	4.47531	2.16199	0.0230348	yes	up	16.9867	3.69667
Klf15	Kruppel-like factor 15 [Source:MGI Symbol;Acc:MGI:1929988]	2240	4.47182	2.16086	3.66e-07	yes	up	315.667	64.3333
Tex14	testis expressed gene 14 [Source:MGI Symbol;Acc:MGI:1933227]	4763	4.38242	2.13173	0.0335648	yes	up	11	2.33333
Acox2	acyl-Coenzyme A oxidase 2, branched chain [Source:MGI Symbol;Acc:MGI:1934852]	2441	4.27935	2.09739	5.18e-05	yes	up	180	37.6667
Ifi44	interferon-induced protein 44 [Source:MGI Symbol;Acc:MGI:2443016]	2910	4.23271	2.08158	0.000790879	yes	up	39	8.66667
Slc16a14	solute carrier family 16 (monocarboxylic acid transporters), member 14 [Source:MGI Symbol;Acc:MGI:1919031]	3207	4.22308	2.07829	0.00545438	yes	up	33.3333	7
Taf7l	TATA-box binding protein associated factor 7 like [Source:MGI Symbol;Acc:MGI:1921719]	1933	4.19499	2.06867	0.0382274	yes	up	17	3.66667
Gm44553	predicted gene 44553 [Source:MGI Symbol;Acc:MGI:5753129]	2037	4.17485	2.06172	0.041504	yes	up	10.3333	2.33333
P2rx3	purinergic receptor P2X, ligand-gated ion channel, 3 [Source:MGI Symbol;Acc:MGI:1097160]	1812	4.17414	2.06148	0.000128837	yes	up	56.3333	12.6667
Mef2b	myocyte enhancer factor 2B [Source:MGI Symbol;Acc:MGI:104526]	1342	4.14312	2.05072	0.00017517	yes	up	81.6667	17.3333
Gm11532	predicted gene 11532 [Source:MGI Symbol;Acc:MGI:3713523]	5272	4.125	2.04439	0.0266416	yes	up	21.2933	4.37333
Gm47113	predicted gene, 47113 [Source:MGI Symbol;Acc:MGI:6095855]	9507	4.05197	2.01862	0.0372924	yes	up	13.6667	3
Gm45838	predicted gene 45838 [Source:MGI Symbol;Acc:MGI:5804953]	2447	4.01399	2.00504	0.00344016	yes	up	38.3333	8.66667
Gm3776	predicted gene 3776 [Source:MGI Symbol;Acc:MGI:3826440]	874	4.01071	2.00386	0.0278155	yes	up	48.2733	10.92
Aldh1l2	aldehyde dehydrogenase 1 family, member L2 [Source:MGI Symbol;Acc:MGI:2444680]	6027	3.98429	1.99432	0.0129735	yes	up	4108.47	912.92
Gm43314	predicted gene 43314 [Source:MGI Symbol;Acc:MGI:5663451]	2231	3.97551	1.99114	0.00785605	yes	up	38.6667	8.66667
Prkn	parkin RBR E3 ubiquitin protein ligase [Source:MGI Symbol;Acc:MGI:1355296]	3202	3.96737	1.98818	0.0136038	yes	up	21.3933	5.10667
Dthd1	death domain containing 1 [Source:MGI Symbol;Acc:MGI:4937018]	2877	3.78075	1.91867	0.0204672	yes	up	22	5.33333
1700023B13Rik	RIKEN cDNA 1700023B13 gene [Source:MGI Symbol;Acc:MGI:1920529]	1046	3.5492	1.8275	0.0195019	yes	up	22.5333	6.00667
Myom2	myomesin 2 [Source:MGI Symbol;Acc:MGI:1328358]	5075	3.54538	1.82594	0.00975913	yes	up	28	7.33333
Gm18609	predicted gene, 18609 [Source:MGI Symbol;Acc:MGI:5010794]	3601	3.49894	1.80692	1.77e-06	yes	up	106.23	27.68
Gm43389	predicted gene 43389 [Source:MGI Symbol;Acc:MGI:5663526]	2595	3.46373	1.79233	0.0291561	yes	up	18.3333	5
Extl1	exostosin-like glycosyltransferase 1 [Source:MGI Symbol;Acc:MGI:1888742]	4126	3.45686	1.78946	2.59e-05	yes	up	279	72
Ppp1r15a	protein phosphatase 1, regulatory subunit 15A [Source:MGI Symbol;Acc:MGI:1927072]	2333	3.45563	1.78895	0.00133522	yes	up	5723	1475.67
Ddit3	DNA-damage inducible transcript 3 [Source:MGI Symbol;Acc:MGI:109247]	890	3.37031	1.75288	4.15e-07	yes	up	1630.78	433.333
Rsad2	radical S-adenosyl methionine domain containing 2 [Source:MGI Symbol;Acc:MGI:1929628]	3782	3.35892	1.748	4.18e-08	yes	up	121.667	33.6667
Nuggc	nuclear GTPase, germinal center associated [Source:MGI Symbol;Acc:MGI:2685446]	2567	3.35286	1.74539	0.0127733	yes	up	20.6667	5.66667
Slc18a1	solute carrier family 18 (vesicular monoamine), member 1 [Source:MGI Symbol;Acc:MGI:106684]	3115	3.3295	1.73531	0.0427159	yes	up	22.3333	6.33333
Kash5	KASH domain containing 5 [Source:MGI Symbol;Acc:MGI:2687329]	2262	3.31066	1.72712	0.00960074	yes	up	27.6667	7.66667
Lcn2	lipocalin 2 [Source:MGI Symbol;Acc:MGI:96757]	908	3.30525	1.72476	1.25e-06	yes	up	308	85.3333
Slc7a11	solute carrier family 7 (cationic amino acid transporter, y+ system), member 11 [Source:MGI Symbol;Acc:MGI:1347355]	9223	3.27865	1.7131	0.0189095	yes	up	993.093	260.72
N4bp2l1	NEDD4 binding protein 2-like 1 [Source:MGI Symbol;Acc:MGI:2140872]	1905	3.26508	1.70712	9.48e-08	yes	up	216.667	61
Gm6483	predicted gene 6483 [Source:MGI Symbol;Acc:MGI:3644574]	862	3.25344	1.70196	0.00864071	yes	up	25.6267	7.22333
Abca4	ATP-binding cassette, sub-family A (ABC1), member 4 [Source:MGI Symbol;Acc:MGI:109424]	7263	3.22651	1.68998	0.014761	yes	up	55.3333	15
Acot2	acyl-CoA thioesterase 2 [Source:MGI Symbol;Acc:MGI:2159605]	2196	3.17172	1.66527	5.84e-09	yes	up	657.127	187.447
Zrsr1	zinc finger (CCCH type), RNA binding motif and serine/arginine rich 1 [Source:MGI Symbol;Acc:MGI:98885]	4492	3.09839	1.63152	0.0479475	yes	up	14.6667	4.33333
Rex2	reduced expression 2 [Source:MGI Symbol;Acc:MGI:1328322]	3993	3.03249	1.6005	0.0141625	yes	up	45.6867	13.7733
Gpnmb	glycoprotein (transmembrane) nmb [Source:MGI Symbol;Acc:MGI:1934765]	3701	3.02965	1.59915	0.00202711	yes	up	89.6667	27.3333
Chrm1	cholinergic receptor, muscarinic 1, CNS [Source:MGI Symbol;Acc:MGI:88396]	4159	3.0238	1.59636	0.0401652	yes	up	17.3333	5.33333
Trib3	tribbles pseudokinase 3 [Source:MGI Symbol;Acc:MGI:1345675]	2026	3.0075	1.58856	0.0261394	yes	up	4550	1316
Chchd10	coiled-coil-helix-coiled-coil-helix domain containing 10 [Source:MGI Symbol;Acc:MGI:2143558]	1488	2.99291	1.58155	1.41e-05	yes	up	622.667	191.667
Gm43694	predicted gene 43694 [Source:MGI Symbol;Acc:MGI:5663831]	1119	2.97308	1.57196	0.0158911	yes	up	30.1167	9.8
Arhgef33	Rho guanine nucleotide exchange factor (GEF) 33 [Source:MGI Symbol;Acc:MGI:2685787]	3253	2.96135	1.56626	0.0449338	yes	up	15	4.66667
Sdcbp2	syndecan binding protein (syntenin) 2 [Source:MGI Symbol;Acc:MGI:2385156]	1399	2.95636	1.56382	0.0402988	yes	up	20.3333	6.33333
Gm13712	predicted gene 13712 [Source:MGI Symbol;Acc:MGI:3650489]	2295	2.94693	1.55921	0.0189681	yes	up	25.6667	8
Hhipl1	hedgehog interacting protein-like 1 [Source:MGI Symbol;Acc:MGI:1919265]	5174	2.938	1.55483	9.82e-06	yes	up	484.947	148.12
Cyb5r1	cytochrome b5 reductase 1 [Source:MGI Symbol;Acc:MGI:1919267]	1837	2.90159	1.53685	1.28e-09	yes	up	5612.33	1745.67
Ankrd33b	ankyrin repeat domain 33B [Source:MGI Symbol;Acc:MGI:1917904]	7466	2.89416	1.53314	0.0220803	yes	up	64.6667	20.6667
Platr16	pluripotency associated transcript 16 [Source:MGI Symbol;Acc:MGI:3651931]	545	2.88561	1.52888	0.0254108	yes	up	34.5167	10.5333
Cabp1	calcium binding protein 1 [Source:MGI Symbol;Acc:MGI:1352750]	1621	2.87706	1.5246	0.013173	yes	up	34.3333	10.6667
Meig1	meiosis expressed gene 1 [Source:MGI Symbol;Acc:MGI:1202878]	603	2.86925	1.52067	0.0481106	yes	up	16.3333	5.33333
Gpr85	G protein-coupled receptor 85 [Source:MGI Symbol;Acc:MGI:1927851]	2165	2.8386	1.50518	0.00638222	yes	up	64.6667	20.3333
Gch1	GTP cyclohydrolase 1 [Source:MGI Symbol;Acc:MGI:95675]	2775	2.80565	1.48833	1.16e-06	yes	up	658.333	210.667
Fam171b	family with sequence similarity 171, member B [Source:MGI Symbol;Acc:MGI:2444579]	5614	2.79173	1.48116	3.37e-05	yes	up	635.667	204.667
Lrrc51	leucine rich repeat containing 51 [Source:MGI Symbol;Acc:MGI:1916608]	766	2.77761	1.47384	0.0065162	yes	up	47.53	15.5667
Bend6	BEN domain containing 6 [Source:MGI Symbol;Acc:MGI:2444572]	2487	2.73721	1.45271	0.000906687	yes	up	193.667	64.6667
Cth	cystathionase (cystathionine gamma-lyase) [Source:MGI Symbol;Acc:MGI:1339968]	1815	2.73716	1.45268	0.010864	yes	up	1017.67	331.333
Cspg5	chondroitin sulfate proteoglycan 5 [Source:MGI Symbol;Acc:MGI:1352747]	7868	2.71874	1.44294	0.0167851	yes	up	38	13
Paqr3	progestin and adipoQ receptor family member III [Source:MGI Symbol;Acc:MGI:2679683]	1375	2.71689	1.44196	0.000288514	yes	up	308.27	101.147
Prkch	protein kinase C, eta [Source:MGI Symbol;Acc:MGI:97600]	3545	2.7151	1.441	0.0163079	yes	up	31	10.6667
Ifit1	interferon-induced protein with tetratricopeptide repeats 1 [Source:MGI Symbol;Acc:MGI:99450]	2656	2.70333	1.43474	1.55e-06	yes	up	225.33	78.3333
Gm15850	predicted gene 15850 [Source:MGI Symbol;Acc:MGI:3801986]	2049	2.70106	1.43353	0.0259257	yes	up	26.3333	9
Hcn3	hyperpolarization-activated, cyclic nucleotide-gated K+ 3 [Source:MGI Symbol;Acc:MGI:1298211]	4002	2.69079	1.42803	0.00788955	yes	up	59.1833	19.9267
C030015A19Rik	RIKEN cDNA C030015A19 gene [Source:MGI Symbol;Acc:MGI:1924668]	2551	2.6904	1.42782	0.000929472	yes	up	78	26.01
A930012O16Rik	RIKEN cDNA A930012O16 gene [Source:MGI Symbol;Acc:MGI:2442255]	1541	2.66998	1.41683	0.0464232	yes	up	20.6667	7.39333
Idua	iduronidase, alpha-L [Source:MGI Symbol;Acc:MGI:96418]	3373	2.66957	1.41661	2.02e-08	yes	up	417.333	144.333
Cd68	CD68 antigen [Source:MGI Symbol;Acc:MGI:88342]	1008	2.66677	1.4151	0.00160629	yes	up	333	116
Ppm1h	protein phosphatase 1H (PP2C domain containing) [Source:MGI Symbol;Acc:MGI:2442087]	6369	2.6007	1.3789	0.00215031	yes	up	167.667	61
Adhfe1	alcohol dehydrogenase, iron containing, 1 [Source:MGI Symbol;Acc:MGI:1923437]	3239	2.59856	1.37771	9.58e-05	yes	up	289.333	104.333
Rragd	Ras-related GTP binding D [Source:MGI Symbol;Acc:MGI:1098604]	5055	2.57585	1.36505	2.11e-09	yes	up	768.97	280
Slc6a9	solute carrier family 6 (neurotransmitter transporter, glycine), member 9 [Source:MGI Symbol;Acc:MGI:95760]	2107	2.56954	1.36151	0.0315444	yes	up	1584.02	534.52
Pm20d2	peptidase M20 domain containing 2 [Source:MGI Symbol;Acc:MGI:2685270]	1445	2.54033	1.34501	0.0280274	yes	up	24.6667	9
Crebrf	CREB3 regulatory factor [Source:MGI Symbol;Acc:MGI:1924378]	2674	2.53573	1.3424	4.41e-07	yes	up	1784.33	655
Gm36043	predicted gene, 36043 [Source:MGI Symbol;Acc:MGI:5595202]	4469	2.51214	1.32892	0.0249105	yes	up	29.4667	10.8233
Stbd1	starch binding domain 1 [Source:MGI Symbol;Acc:MGI:1261768]	1985	2.50059	1.32227	5.08e-06	yes	up	1541	559.333
H2-Bl	histocompatibility 2, blastocyst [Source:MGI Symbol;Acc:MGI:892004]	1138	2.48055	1.31066	0.00698211	yes	up	49.1367	18.03
Ptgs2	prostaglandin-endoperoxide synthase 2 [Source:MGI Symbol;Acc:MGI:97798]	4453	2.48038	1.31056	1.68e-05	yes	up	191.667	70.3333
Stard5	StAR-related lipid transfer (START) domain containing 5 [Source:MGI Symbol;Acc:MGI:2156765]	2483	2.4785	1.30946	2.02e-05	yes	up	571.513	209.047
Hpgds	hematopoietic prostaglandin D synthase [Source:MGI Symbol;Acc:MGI:1859384]	3476	2.47135	1.3053	0.045769	yes	up	31	11.6667
Mitf	melanogenesis associated transcription factor [Source:MGI Symbol;Acc:MGI:104554]	4881	2.46773	1.30318	0.00341508	yes	up	111.333	41.3333
Tanc2	tetratricopeptide repeat, ankyrin repeat and coiled-coil containing 2 [Source:MGI Symbol;Acc:MGI:2444121]	11855	2.46046	1.29893	0.00119736	yes	up	154.333	58
Zfp980	zinc finger protein 980 [Source:MGI Symbol;Acc:MGI:3712454]	1938	2.45606	1.29635	0.0453812	yes	up	25.52	9.11667
Ahi1	Abelson helper integration site 1 [Source:MGI Symbol;Acc:MGI:87971]	4851	2.44011	1.28694	6.54e-05	yes	up	729.333	270
Gm10010	predicted gene 10010 [Source:MGI Symbol;Acc:MGI:3641978]	2346	2.41653	1.27293	0.0106041	yes	up	62.77	23.32
Flvcr2	feline leukemia virus subgroup C cellular receptor 2 [Source:MGI Symbol;Acc:MGI:2384974]	3435	2.38867	1.25621	0.0019726	yes	up	81.6667	31
Plin4	perilipin 4 [Source:MGI Symbol;Acc:MGI:1929709]	6350	2.33382	1.22269	0.00847539	yes	up	101	40.6667
Mtss2	MTSS I-BAR domain containing 2 [Source:MGI Symbol;Acc:MGI:3039591]	4717	2.33262	1.22195	3.75e-06	yes	up	789	307.333
Dgkh	diacylglycerol kinase, eta [Source:MGI Symbol;Acc:MGI:2444188]	15257	2.32864	1.21949	0.000187732	yes	up	464.673	178
Arap2	ArfGAP with RhoGAP domain, ankyrin repeat and PH domain 2 [Source:MGI Symbol;Acc:MGI:2684416]	7306	2.32532	1.21743	3.46e-08	yes	up	1320	518
Gm43080	predicted gene 43080 [Source:MGI Symbol;Acc:MGI:5663217]	2643	2.32242	1.21563	0.00445387	yes	up	58.6667	23.3333
Dock5	dedicator of cytokinesis 5 [Source:MGI Symbol;Acc:MGI:2652871]	9988	2.31455	1.21073	0.00184951	yes	up	2466	967.333
Flrt1	fibronectin leucine rich transmembrane protein 1 [Source:MGI Symbol;Acc:MGI:3026647]	5872	2.31353	1.2101	0.0103511	yes	up	142	55
Gm17484	predicted gene, 17484 [Source:MGI Symbol;Acc:MGI:4937118]	2335	2.30581	1.20528	0.00881094	yes	up	69.17	26.9167
Ttc7b	tetratricopeptide repeat domain 7B [Source:MGI Symbol;Acc:MGI:2144724]	3307	2.30216	1.20299	1.83e-07	yes	up	503.667	200.523
Il11	interleukin 11 [Source:MGI Symbol;Acc:MGI:107613]	1949	2.28413	1.19165	0.0172087	yes	up	38.0233	15.3333
Ddx60	DExD/H box helicase 60 [Source:MGI Symbol;Acc:MGI:2384570]	5989	2.25694	1.17437	0.00678906	yes	up	82.3333	34.3333
Cd274	CD274 antigen [Source:MGI Symbol;Acc:MGI:1926446]	3622	2.25551	1.17345	1.53e-05	yes	up	309.527	125.507
Kdm7a	lysine (K)-specific demethylase 7A [Source:MGI Symbol;Acc:MGI:2443388]	9566	2.25413	1.17257	1.52e-07	yes	up	1236.33	501.353
Aloxe3	arachidonate lipoxygenase 3 [Source:MGI Symbol;Acc:MGI:1345140]	3019	2.25158	1.17094	0.000595522	yes	up	174	71.6667
Il3ra	interleukin 3 receptor, alpha chain [Source:MGI Symbol;Acc:MGI:96553]	2315	2.23934	1.16307	0.00418708	yes	up	56.6667	23.3333
Mmp28	matrix metallopeptidase 28 (epilysin) [Source:MGI Symbol;Acc:MGI:2153062]	2451	2.23089	1.15762	0.00727415	yes	up	157.353	61.9233
1810010H24Rik	RIKEN cDNA 1810010H24 gene [Source:MGI Symbol;Acc:MGI:1916316]	1677	2.22466	1.15358	0.0112866	yes	up	55	23.3333
Styx-ps	serine/threonine/tyrosine interacting protein, pseudogene [Source:MGI Symbol;Acc:MGI:3709613]	4226	2.22054	1.15091	0.000170885	yes	up	194.187	79.3033
Tmem144	transmembrane protein 144 [Source:MGI Symbol;Acc:MGI:1917902]	2898	2.21981	1.15043	6.4e-05	yes	up	467.333	192.333
Kcnj4	potassium inwardly-rectifying channel, subfamily J, member 4 [Source:MGI Symbol;Acc:MGI:104743]	2152	2.21624	1.14812	0.00223565	yes	up	137	56
Igsf9b	immunoglobulin superfamily, member 9B [Source:MGI Symbol;Acc:MGI:2685354]	16144	2.20218	1.13893	0.000181875	yes	up	326.667	136.333
Ern1	endoplasmic reticulum (ER) to nucleus signalling 1 [Source:MGI Symbol;Acc:MGI:1930134]	6946	2.19775	1.13602	6.26e-07	yes	up	1227	508.333
Gm43844	predicted gene 43844 [Source:MGI Symbol;Acc:MGI:5663981]	5605	2.1966	1.13527	0.0423689	yes	up	29.3333	12.3333
Zmym6	zinc finger, MYM-type 6 [Source:MGI Symbol;Acc:MGI:106505]	4210	2.19604	1.1349	3.7e-07	yes	up	2128.28	897.19
Exph5	exophilin 5 [Source:MGI Symbol;Acc:MGI:2443248]	5957	2.18852	1.12995	0.00234514	yes	up	89.9733	38.3367
Atf6	activating transcription factor 6 [Source:MGI Symbol;Acc:MGI:1926157]	7246	2.18685	1.12886	3.24e-06	yes	up	5719.67	2364.33
Gm28800	predicted gene 28800 [Source:MGI Symbol;Acc:MGI:5579506]	2243	2.17817	1.12312	0.0115313	yes	up	46.0233	19.4333
B4galt4	UDP-Gal:betaGlcNAc beta 1,4-galactosyltransferase, polypeptide 4 [Source:MGI Symbol;Acc:MGI:1928387]	2304	2.17483	1.1209	0.0125503	yes	up	51.3333	21.3333
Rps27rt	ribosomal protein S27, retrogene [Source:MGI Symbol;Acc:MGI:3704345]	374	2.16617	1.11514	0.0211728	yes	up	57.13	24.8167
Eda2r	ectodysplasin A2 receptor [Source:MGI Symbol;Acc:MGI:2442860]	1433	2.16426	1.11387	0.000280097	yes	up	465	201.333
Casp4	caspase 4, apoptosis-related cysteine peptidase [Source:MGI Symbol;Acc:MGI:107700]	1435	2.15712	1.10911	1e-05	yes	up	292.333	125
Gm45774	predicted gene 45774 [Source:MGI Symbol;Acc:MGI:5804889]	2665	2.15369	1.10681	0.0471789	yes	up	33.36	14.0133
Zmynd10	zinc finger, MYND domain containing 10 [Source:MGI Symbol;Acc:MGI:2387863]	1765	2.14998	1.10433	0.0254924	yes	up	71	30.3333
Gm42664	predicted gene 42664 [Source:MGI Symbol;Acc:MGI:5662801]	3239	2.14971	1.10414	3.54e-05	yes	up	233	100.667
Onecut2	one cut domain, family member 2 [Source:MGI Symbol;Acc:MGI:1891408]	16234	2.1493	1.10387	0.0308968	yes	up	72.6667	30.6667
4930565N06Rik	RIKEN cDNA 4930565N06 gene [Source:MGI Symbol;Acc:MGI:1915556]	2416	2.14892	1.10361	0.0013491	yes	up	87	37.6667
Ogdhl	oxoglutarate dehydrogenase-like [Source:MGI Symbol;Acc:MGI:3616088]	3449	2.14773	1.10281	0.000238853	yes	up	261	109.333
Gm28557	predicted gene 28557 [Source:MGI Symbol;Acc:MGI:5579263]	3886	2.11761	1.08244	0.00552664	yes	up	80.1	34.9667
Adh7	alcohol dehydrogenase 7 (class IV), mu or sigma polypeptide [Source:MGI Symbol;Acc:MGI:87926]	3432	2.11698	1.08201	0.00186401	yes	up	933.667	402
Niban1	niban apoptosis regulator 1 [Source:MGI Symbol;Acc:MGI:2137237]	6531	2.11563	1.08109	1.09e-06	yes	up	5590.67	2428.67
Cecr2	CECR2, histone acetyl-lysine reader [Source:MGI Symbol;Acc:MGI:1923799]	4849	2.11178	1.07846	0.0211308	yes	up	46	19.6667
Hapln4	hyaluronan and proteoglycan link protein 4 [Source:MGI Symbol;Acc:MGI:2679531]	3648	2.11089	1.07785	0.00543122	yes	up	187	80.6667
Pcx	pyruvate carboxylase [Source:MGI Symbol;Acc:MGI:97520]	4148	2.11006	1.07729	0.00120811	yes	up	993	429.667
Gm38190	predicted gene, 38190 [Source:MGI Symbol;Acc:MGI:5611418]	4755	2.10486	1.07373	0.0191292	yes	up	48	20.6833
Fbxo32	F-box protein 32 [Source:MGI Symbol;Acc:MGI:1914981]	6976	2.09363	1.066	0.00012206	yes	up	137.403	60.0067
Plp1	proteolipid protein (myelin) 1 [Source:MGI Symbol;Acc:MGI:97623]	4699	2.09296	1.06554	0.000566822	yes	up	149.333	66
Adap1	ArfGAP with dual PH domains 1 [Source:MGI Symbol;Acc:MGI:2442201]	2557	2.08805	1.06215	0.000186188	yes	up	231	102.667
Fnip1	folliculin interacting protein 1 [Source:MGI Symbol;Acc:MGI:2444668]	6255	2.08788	1.06204	1.66e-05	yes	up	3745.33	1658.67
Immp2l	IMP2 inner mitochondrial membrane peptidase-like (S. cerevisiae) [Source:MGI Symbol;Acc:MGI:2135611]	977	2.08583	1.06062	0.0268196	yes	up	43.6667	19.3333
Rhbdd1	rhomboid domain containing 1 [Source:MGI Symbol;Acc:MGI:1924117]	3687	2.08224	1.05814	7.72e-05	yes	up	3754	1629.33
Phyhd1	phytanoyl-CoA dioxygenase domain containing 1 [Source:MGI Symbol;Acc:MGI:3612860]	1353	2.0798	1.05644	0.00396833	yes	up	80.5133	36.16
Kctd6	potassium channel tetramerisation domain containing 6 [Source:MGI Symbol;Acc:MGI:1918643]	3052	2.05642	1.04014	5.89e-06	yes	up	566.333	253.667
1700029J07Rik	RIKEN cDNA 1700029J07 gene [Source:MGI Symbol;Acc:MGI:1916729]	2740	2.0564	1.04012	0.00687873	yes	up	137	60.6667
Gm20517	predicted gene 20517 [Source:MGI Symbol;Acc:MGI:5141982]	4807	2.0508	1.03619	0.0356791	yes	up	44.8333	20.16
Reep6	receptor accessory protein 6 [Source:MGI Symbol;Acc:MGI:1917585]	2208	2.03644	1.02605	7.63e-05	yes	up	1203.33	534
Prkaa2	protein kinase, AMP-activated, alpha 2 catalytic subunit [Source:MGI Symbol;Acc:MGI:1336173]	7969	2.03033	1.02172	0.0253223	yes	up	97	43
Atp8a1	ATPase, aminophospholipid transporter (APLT), class I, type 8A, member 1 [Source:MGI Symbol;Acc:MGI:1330848]	8178	2.023	1.0165	0.0295755	yes	up	73.3333	33
B230217O12Rik	RIKEN cDNA B230217O12 gene [Source:MGI Symbol;Acc:MGI:2444948]	2513	2.01556	1.01118	0.00865732	yes	up	114.927	51.6667
Arfgef3	ARFGEF family member 3 [Source:MGI Symbol;Acc:MGI:106387]	14579	2.01475	1.0106	0.000912443	yes	up	544.333	244
Dip2c	disco interacting protein 2 homolog C [Source:MGI Symbol;Acc:MGI:1920179]	4822	2.01446	1.01039	0.000260741	yes	up	1712	771.333
Primpol	primase and polymerase (DNA-directed) [Source:MGI Symbol;Acc:MGI:3603756]	1833	2.01429	1.01027	5.83e-05	yes	up	739.203	339.027
Igfbp4	insulin-like growth factor binding protein 4 [Source:MGI Symbol;Acc:MGI:96439]	3831	2.01334	1.00959	0.0271934	yes	up	126.673	55.8867
Pygo1	pygopus 1 [Source:MGI Symbol;Acc:MGI:1919385]	7916	2.0039	1.00281	0.0213729	yes	up	64.3333	30
Dennd4a	DENN/MADD domain containing 4A [Source:MGI Symbol;Acc:MGI:2142979]	8645	2.0029	1.00209	1.32e-05	yes	up	2028.8	925.107
Renbp	renin binding protein [Source:MGI Symbol;Acc:MGI:105940]	1418	2.00255	1.00184	0.000161638	yes	up	1196	552
Catsperg1	cation channel sperm associated auxiliary subunit gamma 1 [Source:MGI Symbol;Acc:MGI:2443617]	3670	1.99636	0.997376	0.0483011	yes	up	33.6667	15.3333
Mipol1	mirror-image polydactyly 1 [Source:MGI Symbol;Acc:MGI:1920740]	2158	1.98994	0.992725	0.00161587	yes	up	800.75	369.207
Gm38220	predicted gene, 38220 [Source:MGI Symbol;Acc:MGI:5611448]	1447	1.97645	0.982911	0.0136805	yes	up	118	56
Erlin1	ER lipid raft associated 1 [Source:MGI Symbol;Acc:MGI:2387613]	3136	1.974	0.981121	4.89e-05	yes	up	6044.33	2802.67
Gnpda1	glucosamine-6-phosphate deaminase 1 [Source:MGI Symbol;Acc:MGI:1347054]	2289	1.97078	0.978765	7.4e-05	yes	up	966.643	451.317
Zfp30	zinc finger protein 30 [Source:MGI Symbol;Acc:MGI:99178]	3558	1.9598	0.970707	0.00407829	yes	up	268	126
Impact	impact, RWD domain protein [Source:MGI Symbol;Acc:MGI:1098233]	3763	1.95828	0.969586	2.34e-05	yes	up	1739.67	821.333
Gm49599	predicted gene, 49599 [Source:MGI Symbol;Acc:MGI:6215007]	5095	1.95338	0.965976	0.00138425	yes	up	231	108
Clic5	chloride intracellular channel 5 [Source:MGI Symbol;Acc:MGI:1917912]	2434	1.94409	0.959096	0.00103755	yes	up	221.667	105.667
Chd5	chromodomain helicase DNA binding protein 5 [Source:MGI Symbol;Acc:MGI:3036258]	9486	1.94217	0.957669	0.0405067	yes	up	99.3333	45
Pikfyve	phosphoinositide kinase, FYVE type zinc finger containing [Source:MGI Symbol;Acc:MGI:1335106]	6641	1.94066	0.956549	8.8e-06	yes	up	2746.34	1305.97
C130013H08Rik	RIKEN cDNA C130013H08 gene [Source:MGI Symbol;Acc:MGI:3697343]	3692	1.93564	0.952809	0.0282724	yes	up	62.88	29.86
Flcn	folliculin [Source:MGI Symbol;Acc:MGI:2442184]	2768	1.93145	0.949687	0.000216702	yes	up	2117.67	1009.33
Ass1	argininosuccinate synthetase 1 [Source:MGI Symbol;Acc:MGI:88090]	1696	1.92912	0.947941	0.00150169	yes	up	1431.33	692.667
Gramd1b	GRAM domain containing 1B [Source:MGI Symbol;Acc:MGI:1925037]	3824	1.92905	0.947891	0.0314774	yes	up	146	67.3333
Tom1	target of myb1 trafficking protein [Source:MGI Symbol;Acc:MGI:1338026]	1769	1.92774	0.946909	0.0023062	yes	up	1478.67	700.3
Ankrd12	ankyrin repeat domain 12 [Source:MGI Symbol;Acc:MGI:1914357]	10821	1.92433	0.944353	1.31e-06	yes	up	2333	1120.33
Car7	carbonic anhydrase 7 [Source:MGI Symbol;Acc:MGI:103100]	1538	1.92091	0.941789	0.0354937	yes	up	66	32
Atp2a3	ATPase, Ca++ transporting, ubiquitous [Source:MGI Symbol;Acc:MGI:1194503]	4593	1.92069	0.941625	3.8e-05	yes	up	387.333	185.667
Zfp112	zinc finger protein 112 [Source:MGI Symbol;Acc:MGI:1929115]	3044	1.92069	0.941622	0.0254079	yes	up	62.3333	29.6667
Slc3a2	solute carrier family 3 (activators of dibasic and neutral amino acid transport), member 2 [Source:MGI Symbol;Acc:MGI:96955]	2813	1.92061	0.941566	0.000939363	yes	up	8121.42	3749.68
Trnp1	TMF1-regulated nuclear protein 1 [Source:MGI Symbol;Acc:MGI:1916789]	1654	1.9158	0.937947	0.000633495	yes	up	154	75.3333
Trp53inp1	transformation related protein 53 inducible nuclear protein 1 [Source:MGI Symbol;Acc:MGI:1926609]	5404	1.91447	0.936944	0.00291077	yes	up	1526.67	751.333
Grhl1	grainyhead like transcription factor 1 [Source:MGI Symbol;Acc:MGI:2182540]	3469	1.9143	0.936814	0.027902	yes	up	68.6667	33
Gm15559	predicted gene 15559 [Source:MGI Symbol;Acc:MGI:3783008]	2260	1.91138	0.934616	0.0496473	yes	up	48.7067	23.6667
Akna	AT-hook transcription factor [Source:MGI Symbol;Acc:MGI:2140340]	5387	1.90838	0.93235	0.00486416	yes	up	364.667	171.667
Me3	malic enzyme 3, NADP(+)-dependent, mitochondrial [Source:MGI Symbol;Acc:MGI:1916679]	4485	1.9061	0.930627	0.00333321	yes	up	238.443	115.977
Abcc4	ATP-binding cassette, sub-family C (CFTR/MRP), member 4 [Source:MGI Symbol;Acc:MGI:2443111]	5715	1.90324	0.92846	0.00049221	yes	up	3199.67	1520.67
Gaa	glucosidase, alpha, acid [Source:MGI Symbol;Acc:MGI:95609]	3633	1.90287	0.928176	5.21e-08	yes	up	4929.67	2388.33
Dpp7	dipeptidylpeptidase 7 [Source:MGI Symbol;Acc:MGI:1933213]	1682	1.90137	0.927039	0.00016953	yes	up	1215.67	595
Slc25a33	solute carrier family 25, member 33 [Source:MGI Symbol;Acc:MGI:1917806]	1887	1.90057	0.92643	0.00554211	yes	up	558.223	265.55
Ciart	circadian associated repressor of transcription [Source:MGI Symbol;Acc:MGI:2684975]	1939	1.90044	0.926335	0.0113051	yes	up	698	327.333
Tmem151a	transmembrane protein 151A [Source:MGI Symbol;Acc:MGI:2147713]	4006	1.89841	0.924794	9.19e-05	yes	up	431.333	208
Gtpbp2	GTP binding protein 2 [Source:MGI Symbol;Acc:MGI:1860138]	2587	1.89826	0.924675	1.97e-05	yes	up	3958	1894
Aig1	androgen-induced 1 [Source:MGI Symbol;Acc:MGI:1913503]	1439	1.88722	0.916266	0.0147552	yes	up	81.3333	40.3333
Fnip2	folliculin interacting protein 2 [Source:MGI Symbol;Acc:MGI:2683054]	7299	1.88683	0.915963	0.000500473	yes	up	1213.05	585.667
Eml6	echinoderm microtubule associated protein like 6 [Source:MGI Symbol;Acc:MGI:2442895]	8083	1.88677	0.915915	0.0097188	yes	up	296.6	139.933
Atp6v0b	ATPase, H+ transporting, lysosomal V0 subunit B [Source:MGI Symbol;Acc:MGI:1890510]	1000	1.88357	0.913471	0.00083425	yes	up	2044.67	1010
Arhgef37	Rho guanine nucleotide exchange factor (GEF) 37 [Source:MGI Symbol;Acc:MGI:3045339]	5429	1.87929	0.910184	0.00554369	yes	up	104.023	50.1867
Mtm1	X-linked myotubular myopathy gene 1 [Source:MGI Symbol;Acc:MGI:1099452]	3338	1.87865	0.909698	0.000466595	yes	up	356.667	174
Xpot	exportin, tRNA (nuclear export receptor for tRNAs) [Source:MGI Symbol;Acc:MGI:1920442]	5992	1.87748	0.9088	0.00146663	yes	up	5226.33	2488.99
Epg5	ectopic P-granules autophagy protein 5 homolog (C. elegans) [Source:MGI Symbol;Acc:MGI:1918673]	9660	1.87435	0.906392	0.000268818	yes	up	1164	562.693
Gm12905	predicted gene 12905 [Source:MGI Symbol;Acc:MGI:3702581]	2706	1.8649	0.899099	0.0174378	yes	up	101.837	50.04
Tmem150a	transmembrane protein 150A [Source:MGI Symbol;Acc:MGI:2385244]	1546	1.86177	0.896676	0.000372004	yes	up	385.333	193.667
Zyg11b	zyg-ll family member B, cell cycle regulator [Source:MGI Symbol;Acc:MGI:2685277]	8691	1.85656	0.89263	3.91e-05	yes	up	2900.33	1425.75
Them4	thioesterase superfamily member 4 [Source:MGI Symbol;Acc:MGI:1923028]	1781	1.85621	0.89236	0.00280645	yes	up	348	171.667
Cmss1	cms small ribosomal subunit 1 [Source:MGI Symbol;Acc:MGI:1913747]	1150	1.856	0.892195	0.00490404	yes	up	762.667	378
Sqstm1	sequestosome 1 [Source:MGI Symbol;Acc:MGI:107931]	2037	1.84873	0.886535	0.000344374	yes	up	14801.7	7293.66
Wars	tryptophanyl-tRNA synthetase [Source:MGI Symbol;Acc:MGI:104630]	1824	1.84262	0.88176	0.00223855	yes	up	2939.33	1428.67
Nlrc5	NLR family, CARD domain containing 5 [Source:MGI Symbol;Acc:MGI:3612191]	7578	1.84248	0.881646	0.0260304	yes	up	306	151.667
Mib2	mindbomb E3 ubiquitin protein ligase 2 [Source:MGI Symbol;Acc:MGI:2679684]	3642	1.84242	0.881603	0.0010729	yes	up	917	449.333
Dmxl2	Dmx-like 2 [Source:MGI Symbol;Acc:MGI:2444630]	10614	1.84157	0.880935	1.78e-07	yes	up	1735	869.003
Ift172	intraflagellar transport 172 [Source:MGI Symbol;Acc:MGI:2682064]	5403	1.83307	0.874259	0.00119814	yes	up	1828.33	908
Pmaip1	phorbol-12-myristate-13-acetate-induced protein 1 [Source:MGI Symbol;Acc:MGI:1930146]	2727	1.83132	0.87288	1.7e-06	yes	up	1131.33	574.333
Scpep1	serine carboxypeptidase 1 [Source:MGI Symbol;Acc:MGI:1921867]	2097	1.83079	0.872468	0.000107941	yes	up	8651.33	4346
Caskin1	CASK interacting protein 1 [Source:MGI Symbol;Acc:MGI:2442952]	5938	1.82698	0.869461	0.00703312	yes	up	111.667	56
Fam120c	family with sequence similarity 120, member C [Source:MGI Symbol;Acc:MGI:2387687]	5463	1.82662	0.869175	0.000413587	yes	up	289.163	144.097
Slc46a3	solute carrier family 46, member 3 [Source:MGI Symbol;Acc:MGI:1918956]	2434	1.82401	0.867116	0.0215308	yes	up	124.333	64
Shpk	sedoheptulokinase [Source:MGI Symbol;Acc:MGI:1921887]	2808	1.82141	0.865052	0.00502581	yes	up	184	92
Gm3365	predicted gene 3365 [Source:MGI Symbol;Acc:MGI:3781543]	1480	1.81557	0.860421	0.0101959	yes	up	146.36	73.5167
Serac1	serine active site containing 1 [Source:MGI Symbol;Acc:MGI:2447813]	4007	1.81485	0.85985	0.0012075	yes	up	452.357	227.963
Osgin2	oxidative stress induced growth inhibitor family member 2 [Source:MGI Symbol;Acc:MGI:2384798]	2658	1.81477	0.859785	0.000311722	yes	up	415.667	208
Gns	glucosamine (N-acetyl)-6-sulfatase [Source:MGI Symbol;Acc:MGI:1922862]	3855	1.81135	0.857068	3.33e-06	yes	up	5546.67	2826
Peli3	pellino 3 [Source:MGI Symbol;Acc:MGI:1924963]	4110	1.80772	0.854168	0.00496503	yes	up	321.667	167.667
Eea1	early endosome antigen 1 [Source:MGI Symbol;Acc:MGI:2442192]	7749	1.80721	0.853763	4.46e-05	yes	up	3295.33	1659
Frrs1	ferric-chelate reductase 1 [Source:MGI Symbol;Acc:MGI:108076]	6823	1.80345	0.85076	1.92e-06	yes	up	2235.33	1154
Sos2	SOS Ras/Rho guanine nucleotide exchange factor 2 [Source:MGI Symbol;Acc:MGI:98355]	4512	1.80201	0.849609	2.56e-05	yes	up	1373	692.76
Npc1	NPC intracellular cholesterol transporter 1 [Source:MGI Symbol;Acc:MGI:1097712]	5224	1.801	0.848798	0.000596921	yes	up	1541.33	779.49
Asns	asparagine synthetase [Source:MGI Symbol;Acc:MGI:1350929]	2016	1.79754	0.846026	0.00792156	yes	up	7045	3431.67
Chac1	ChaC, cation transport regulator 1 [Source:MGI Symbol;Acc:MGI:1916315]	1637	1.79145	0.841126	0.0125942	yes	up	930.667	457
2410006H16Rik	RIKEN cDNA 2410006H16 gene [Source:MGI Symbol;Acc:MGI:1916471]	1934	1.78806	0.838398	0.00438643	yes	up	2530.33	1272.67
Bbc3	BCL2 binding component 3 [Source:MGI Symbol;Acc:MGI:2181667]	1814	1.78424	0.835306	0.0064203	yes	up	188.333	95.3333
Igf2r	insulin-like growth factor 2 receptor [Source:MGI Symbol;Acc:MGI:96435]	8887	1.78349	0.834704	6.74e-05	yes	up	3560.33	1815.67
Chchd2l	coiled-coil-helix-coiled-coil-helix domain containing 2-like [Source:MGI Symbol;Acc:MGI:1919220]	2492	1.7826	0.833984	0.000305026	yes	up	318.107	161.913
Egf	epidermal growth factor [Source:MGI Symbol;Acc:MGI:95290]	4761	1.78214	0.833609	0.0122419	yes	up	116.667	60.6667
Gtf2h1	general transcription factor II H, polypeptide 1 [Source:MGI Symbol;Acc:MGI:1277216]	2187	1.77863	0.830765	0.00192409	yes	up	2519	1295.67
Mtmr3	myotubularin related protein 3 [Source:MGI Symbol;Acc:MGI:1921552]	5466	1.77824	0.830448	0.000236471	yes	up	4727.67	2440
Rnf169	ring finger protein 169 [Source:MGI Symbol;Acc:MGI:1920257]	7147	1.77814	0.830372	0.000462003	yes	up	1053.33	544.333
Pdcd2	programmed cell death 2 [Source:MGI Symbol;Acc:MGI:104643]	1120	1.7693	0.823177	0.00771488	yes	up	867.927	449.633
Psph	phosphoserine phosphatase [Source:MGI Symbol;Acc:MGI:97788]	1733	1.76787	0.822008	0.000798311	yes	up	3174.15	1611.07
Eprs	glutamyl-prolyl-tRNA synthetase [Source:MGI Symbol;Acc:MGI:97838]	4906	1.76611	0.820577	0.000988623	yes	up	17586.4	8980.92
Uap1l1	UDP-N-acteylglucosamine pyrophosphorylase 1-like 1 [Source:MGI Symbol;Acc:MGI:2443318]	3349	1.76484	0.819541	0.000720665	yes	up	4213.33	2227.67
Samd8	sterile alpha motif domain containing 8 [Source:MGI Symbol;Acc:MGI:1914880]	1574	1.76469	0.819417	5.96e-06	yes	up	2595.67	1354.67
Gm16576	predicted gene 16576 [Source:MGI Symbol;Acc:MGI:4414996]	5404	1.76246	0.817591	0.0368857	yes	up	127	65.6667
9330102E08Rik	RIKEN cDNA 9330102E08 gene [Source:MGI Symbol;Acc:MGI:3026973]	3843	1.76083	0.816259	0.027092	yes	up	134.667	71.6667
Cnppd1	cyclin Pas1/PHO80 domain containing 1 [Source:MGI Symbol;Acc:MGI:1916421]	3669	1.75897	0.814732	0.000281621	yes	up	1847.96	958.253
Il6ra	interleukin 6 receptor, alpha [Source:MGI Symbol;Acc:MGI:105304]	3343	1.75895	0.814716	1.31e-06	yes	up	568.343	298.64
Sesn2	sestrin 2 [Source:MGI Symbol;Acc:MGI:2651874]	3475	1.75879	0.814584	0.00477433	yes	up	1284.67	647.333
Arfgef2	ADP-ribosylation factor guanine nucleotide-exchange factor 2 (brefeldin A-inhibited) [Source:MGI Symbol;Acc:MGI:2139354]	8770	1.75763	0.813628	0.000481205	yes	up	3764	1968
Foxred2	FAD-dependent oxidoreductase domain containing 2 [Source:MGI Symbol;Acc:MGI:106315]	4347	1.75641	0.812631	0.000536725	yes	up	910	469.667
Nceh1	neutral cholesterol ester hydrolase 1 [Source:MGI Symbol;Acc:MGI:2443191]	4480	1.75239	0.809323	0.00122555	yes	up	1770.67	930.667
Ghitm	growth hormone inducible transmembrane protein [Source:MGI Symbol;Acc:MGI:1913342]	3188	1.75161	0.80868	1.69e-06	yes	up	12198	6412.67
Tpp1	tripeptidyl peptidase I [Source:MGI Symbol;Acc:MGI:1336194]	3558	1.75034	0.807634	6.17e-05	yes	up	4846	2549.67
Map7	microtubule-associated protein 7 [Source:MGI Symbol;Acc:MGI:1328328]	3831	1.75007	0.807413	0.0472244	yes	up	77	40.6667
Fhl4	four and a half LIM domains 4 [Source:MGI Symbol;Acc:MGI:1338765]	1860	1.74825	0.805911	0.0467781	yes	up	50	26.3333
Gnptg	N-acetylglucosamine-1-phosphotransferase, gamma subunit [Source:MGI Symbol;Acc:MGI:2147006]	2249	1.74729	0.805121	0.000671424	yes	up	481.457	249.58
Cage1	cancer antigen 1 [Source:MGI Symbol;Acc:MGI:1918463]	2856	1.74654	0.804498	0.0151697	yes	up	112.333	60
Chd2	chromodomain helicase DNA binding protein 2 [Source:MGI Symbol;Acc:MGI:2448567]	9085	1.74562	0.803739	0.000304045	yes	up	5094.77	2662.43
Zeb2	zinc finger E-box binding homeobox 2 [Source:MGI Symbol;Acc:MGI:1344407]	5335	1.74539	0.803548	0.00685978	yes	up	636.667	327
Dusp4	dual specificity phosphatase 4 [Source:MGI Symbol;Acc:MGI:2442191]	2740	1.74431	0.802657	0.0351221	yes	up	477.333	246.667
Kctd13	potassium channel tetramerisation domain containing 13 [Source:MGI Symbol;Acc:MGI:1923739]	1676	1.7413	0.800168	0.000652652	yes	up	490.327	257
Zfp94	zinc finger protein 94 [Source:MGI Symbol;Acc:MGI:107610]	2599	1.73929	0.798502	0.00608649	yes	up	137.667	72.6667
Prdm9	PR domain containing 9 [Source:MGI Symbol;Acc:MGI:2384854]	3460	1.73556	0.795405	0.000660334	yes	up	494.333	263.34
Gpt2	glutamic pyruvate transaminase (alanine aminotransferase) 2 [Source:MGI Symbol;Acc:MGI:1915391]	3639	1.73508	0.795001	0.0135219	yes	up	2663.67	1345
Ddr2	discoidin domain receptor family, member 2 [Source:MGI Symbol;Acc:MGI:1345277]	8289	1.73308	0.793336	0.00018852	yes	up	7798.98	4043.39
Clcn7	chloride channel, voltage-sensitive 7 [Source:MGI Symbol;Acc:MGI:1347048]	4237	1.73124	0.791805	0.000775607	yes	up	3142.67	1652.33
Vps13b	vacuolar protein sorting 13B [Source:MGI Symbol;Acc:MGI:1916380]	13757	1.73101	0.791615	0.00218774	yes	up	1990.33	1040.94
Leprotl1	leptin receptor overlapping transcript-like 1 [Source:MGI Symbol;Acc:MGI:1915442]	2879	1.73101	0.791613	0.000138893	yes	up	1990.33	1043
Phf10	PHD finger protein 10 [Source:MGI Symbol;Acc:MGI:1919307]	1663	1.73078	0.791423	0.000577383	yes	up	6024.33	3133.36
Rusc2	RUN and SH3 domain containing 2 [Source:MGI Symbol;Acc:MGI:2140371]	5300	1.73042	0.791126	0.00356865	yes	up	916.333	481.333
Pla2g12a	phospholipase A2, group XIIA [Source:MGI Symbol;Acc:MGI:1913600]	1561	1.72837	0.789409	0.00239644	yes	up	1031.33	548.333
Txndc16	thioredoxin domain containing 16 [Source:MGI Symbol;Acc:MGI:1917811]	4069	1.72798	0.789087	0.000230477	yes	up	1140.62	609.467
Adgrg3	adhesion G protein-coupled receptor G3 [Source:MGI Symbol;Acc:MGI:1859670]	2439	1.72521	0.786769	0.0149472	yes	up	80.3333	43
Rimoc1	RAB7A interacting MON1-CCZ1 complex subunit 1 [Source:MGI Symbol;Acc:MGI:2146232]	5076	1.72456	0.786232	5.17e-05	yes	up	3248.67	1730
Nup210	nucleoporin 210 [Source:MGI Symbol;Acc:MGI:1859555]	7037	1.72392	0.785695	0.000289325	yes	up	1886	994
Gm15834	predicted gene 15834 [Source:MGI Symbol;Acc:MGI:3802168]	2613	1.71654	0.779503	0.0425308	yes	up	68.12	35.6667
Abcg1	ATP binding cassette subfamily G member 1 [Source:MGI Symbol;Acc:MGI:107704]	5832	1.71567	0.778775	0.0041523	yes	up	224.05	121.667
Dus4l	dihydrouridine synthase 4-like (S. cerevisiae) [Source:MGI Symbol;Acc:MGI:1919166]	1773	1.71383	0.777223	0.0172662	yes	up	267.333	142.333
Enpp1	ectonucleotide pyrophosphatase/phosphodiesterase 1 [Source:MGI Symbol;Acc:MGI:97370]	2721	1.71029	0.774238	0.025846	yes	up	250.343	139.333
Mcoln1	mucolipin 1 [Source:MGI Symbol;Acc:MGI:1890498]	2065	1.70776	0.772102	0.00162141	yes	up	2237.22	1187.65
Wdr7	WD repeat domain 7 [Source:MGI Symbol;Acc:MGI:1860197]	7135	1.70715	0.771594	0.000681448	yes	up	1120	598
Creg1	cellular repressor of E1A-stimulated genes 1 [Source:MGI Symbol;Acc:MGI:1344382]	2163	1.70639	0.770948	5.33e-05	yes	up	477	258.667
Klhdc1	kelch domain containing 1 [Source:MGI Symbol;Acc:MGI:2672853]	2620	1.70479	0.769596	0.0100101	yes	up	214.667	114.667
Spring1	SREBF pathway regulator in golgi 1 [Source:MGI Symbol;Acc:MGI:1924042]	5649	1.70446	0.769317	0.000160022	yes	up	1230.33	659.667
Lhfpl2	lipoma HMGIC fusion partner-like 2 [Source:MGI Symbol;Acc:MGI:2145236]	4209	1.70407	0.768985	0.00545734	yes	up	1349.33	725
Gm21092	predicted gene, 21092 [Source:MGI Symbol;Acc:MGI:5434447]	955	1.70401	0.768935	0.0237718	yes	up	138.937	73.0333
Rad9b	RAD9 checkpoint clamp component B [Source:MGI Symbol;Acc:MGI:2385231]	1631	1.70309	0.768158	0.00041042	yes	up	291.11	158.75
Gm43980	predicted gene, 43980 [Source:MGI Symbol;Acc:MGI:5690372]	1612	1.70218	0.767384	0.000797839	yes	up	307.997	169.057
Mthfd2	methylenetetrahydrofolate dehydrogenase (NAD+ dependent), methenyltetrahydrofolate cyclohydrolase [Source:MGI Symbol;Acc:MGI:1338850]	2085	1.70209	0.767309	0.0116136	yes	up	4507	2337.33
Cep85l	centrosomal protein 85-like [Source:MGI Symbol;Acc:MGI:3642684]	7425	1.70072	0.766143	0.0110461	yes	up	178.333	95.75
Tbck	TBC1 domain containing kinase [Source:MGI Symbol;Acc:MGI:2445052]	6578	1.69858	0.764331	0.00243973	yes	up	557.333	296.667
Snx33	sorting nexin 33 [Source:MGI Symbol;Acc:MGI:2443239]	4571	1.69593	0.762081	0.000427012	yes	up	576	308.667
Zfr2	zinc finger RNA binding protein 2 [Source:MGI Symbol;Acc:MGI:2143792]	3349	1.69254	0.759189	0.0111122	yes	up	205.667	111.333
Cyp4f13	cytochrome P450, family 4, subfamily f, polypeptide 13 [Source:MGI Symbol;Acc:MGI:2158641]	1752	1.69106	0.757925	0.000700847	yes	up	314.667	173
Aasdh	aminoadipate-semialdehyde dehydrogenase [Source:MGI Symbol;Acc:MGI:2442517]	3694	1.69006	0.757072	0.00644211	yes	up	439.333	234.333
Tnrc6c	trinucleotide repeat containing 6C [Source:MGI Symbol;Acc:MGI:2443265]	8724	1.68631	0.75387	6.06e-05	yes	up	2089.05	1137.15
Ago3	argonaute RISC catalytic subunit 3 [Source:MGI Symbol;Acc:MGI:2446634]	15595	1.68388	0.751787	0.000378436	yes	up	1071.67	579.667
Hspa9	heat shock protein 9 [Source:MGI Symbol;Acc:MGI:96245]	3049	1.68338	0.751361	0.00182778	yes	up	21234	11488
Dnajb9	DnaJ heat shock protein family (Hsp40) member B9 [Source:MGI Symbol;Acc:MGI:1351618]	2461	1.68273	0.750804	0.00153517	yes	up	397.333	220.993
Slc16a6	solute carrier family 16 (monocarboxylic acid transporters), member 6 [Source:MGI Symbol;Acc:MGI:2144585]	4219	1.68256	0.750659	0.046525	yes	up	161.07	85.21
Gm47428	predicted gene, 47428 [Source:MGI Symbol;Acc:MGI:6096373]	661	1.68189	0.750079	0.0168743	yes	up	2313.3	1277.51
Ftl2-ps	ferritin light polypeptide 2, pseudogene [Source:MGI Symbol;Acc:MGI:95590]	552	1.68177	0.749981	0.011356	yes	up	8993.48	4895.93
Xdh	xanthine dehydrogenase [Source:MGI Symbol;Acc:MGI:98973]	4600	1.67889	0.747504	0.005271	yes	up	665.67	366.167
Aldh6a1	aldehyde dehydrogenase family 6, subfamily A1 [Source:MGI Symbol;Acc:MGI:1915077]	3399	1.67861	0.747268	2.59e-05	yes	up	758.693	419.497
Pag1	phosphoprotein associated with glycosphingolipid microdomains 1 [Source:MGI Symbol;Acc:MGI:2443160]	8256	1.67807	0.746802	0.000154851	yes	up	488.667	267.667
Ncoa1	nuclear receptor coactivator 1 [Source:MGI Symbol;Acc:MGI:1276523]	4756	1.67743	0.746249	4.56e-05	yes	up	1088	596
Gdf15	growth differentiation factor 15 [Source:MGI Symbol;Acc:MGI:1346047]	1380	1.67571	0.744768	0.00807648	yes	up	2485.33	1348.33
Ccdc130	coiled-coil domain containing 130 [Source:MGI Symbol;Acc:MGI:1914986]	2119	1.6737	0.74304	0.0221388	yes	up	352	191
Rnf213	ring finger protein 213 [Source:MGI Symbol;Acc:MGI:1289196]	16716	1.67298	0.742422	0.000121081	yes	up	6259.24	3418.19
Tsc1	TSC complex subunit 1 [Source:MGI Symbol;Acc:MGI:1929183]	7702	1.67293	0.742373	0.000792292	yes	up	2497	1376
Washc2	WASH complex subunit 2 [Source:MGI Symbol;Acc:MGI:106463]	4307	1.67232	0.741853	0.00304546	yes	up	4978.93	2735.05
Nrip2	nuclear receptor interacting protein 2 [Source:MGI Symbol;Acc:MGI:1891884]	1468	1.67111	0.740803	0.000191986	yes	up	948	524.6
4933434E20Rik	RIKEN cDNA 4933434E20 gene [Source:MGI Symbol;Acc:MGI:1914027]	2510	1.67056	0.740331	0.00217995	yes	up	1415.63	768.71
Ftl1-ps1	ferritin light polypeptide 1, pseudogene 1 [Source:MGI Symbol;Acc:MGI:3779109]	938	1.67005	0.739893	0.00691069	yes	up	25915.9	14276.5
Tcp11l2	t-complex 11 (mouse) like 2 [Source:MGI Symbol;Acc:MGI:2444679]	2725	1.66742	0.73762	0.015081	yes	up	145	79.6667
Faf1	Fas-associated factor 1 [Source:MGI Symbol;Acc:MGI:109419]	4468	1.66692	0.737183	0.00146169	yes	up	2282.67	1262.33
Ctns	cystinosis, nephropathic [Source:MGI Symbol;Acc:MGI:1932872]	2723	1.66676	0.73705	0.000915206	yes	up	940.667	515.667
Arhgap33	Rho GTPase activating protein 33 [Source:MGI Symbol;Acc:MGI:2673998]	4280	1.66582	0.736234	0.00555906	yes	up	301	165.667
Zdhhc23	zinc finger, DHHC domain containing 23 [Source:MGI Symbol;Acc:MGI:2685625]	5751	1.66483	0.735372	0.000289422	yes	up	322.667	179.667
BC065397	cDNA sequence BC065397 [Source:MGI Symbol;Acc:MGI:3584520]	3201	1.66467	0.735236	0.0278305	yes	up	119.783	65.6667
Mcf2l	mcf.2 transforming sequence-like [Source:MGI Symbol;Acc:MGI:103263]	5253	1.66166	0.732622	0.0190533	yes	up	174.333	94.6667
Pyroxd2	pyridine nucleotide-disulphide oxidoreductase domain 2 [Source:MGI Symbol;Acc:MGI:1921830]	3137	1.66078	0.731857	0.0084018	yes	up	222	126.667
Tmem268	transmembrane protein 268 [Source:MGI Symbol;Acc:MGI:1913920]	3630	1.65685	0.728444	0.00233209	yes	up	334	185.333
Tmeff1	transmembrane protein with EGF-like and two follistatin-like domains 1 [Source:MGI Symbol;Acc:MGI:1926810]	1224	1.65676	0.728364	0.0129463	yes	up	490.667	275
Zfp174	zinc finger protein 174 [Source:MGI Symbol;Acc:MGI:2686600]	5897	1.65664	0.728262	0.0121242	yes	up	135.333	75.6667
Dcun1d3	DCN1, defective in cullin neddylation 1, domain containing 3 (S. cerevisiae) [Source:MGI Symbol;Acc:MGI:2679003]	1475	1.65609	0.727785	0.000831772	yes	up	535.333	293.667
Thumpd2	THUMP domain containing 2 [Source:MGI Symbol;Acc:MGI:1919417]	1833	1.65584	0.727564	0.00354693	yes	up	250	141
Ubn1	ubinuclein 1 [Source:MGI Symbol;Acc:MGI:1891307]	6455	1.655	0.726831	0.000443107	yes	up	3579.33	1977.67
Cpox	coproporphyrinogen oxidase [Source:MGI Symbol;Acc:MGI:104841]	3097	1.6539	0.725872	0.000824127	yes	up	2641.67	1464.75
Arl5b	ADP-ribosylation factor-like 5B [Source:MGI Symbol;Acc:MGI:1923119]	3608	1.65389	0.725864	1.47e-05	yes	up	1285.42	714.333
Vps13c	vacuolar protein sorting 13C [Source:MGI Symbol;Acc:MGI:2444207]	11527	1.65157	0.723839	0.00101809	yes	up	1423.33	786.333
Arid5a	AT rich interactive domain 5A (MRF1-like) [Source:MGI Symbol;Acc:MGI:2443039]	3002	1.65086	0.723217	0.019151	yes	up	309.667	167.007
Dnaja3	DnaJ heat shock protein family (Hsp40) member A3 [Source:MGI Symbol;Acc:MGI:1933786]	2648	1.65049	0.722897	0.00126994	yes	up	3143	1748
Med13l	mediator complex subunit 13-like [Source:MGI Symbol;Acc:MGI:2670178]	7781	1.64981	0.722296	0.000373199	yes	up	2452.67	1356.67
Rab43	RAB43, member RAS oncogene family [Source:MGI Symbol;Acc:MGI:1917084]	4605	1.64868	0.721315	0.000344472	yes	up	1140.32	634.997
Mpv17l	Mpv17 transgene, kidney disease mutant-like [Source:MGI Symbol;Acc:MGI:2135951]	3087	1.64785	0.720587	0.0291303	yes	up	161.83	90.79
Jmy	junction-mediating and regulatory protein [Source:MGI Symbol;Acc:MGI:1913096]	8776	1.64777	0.720515	0.000518992	yes	up	1277.67	711.667
Ttc17	tetratricopeptide repeat domain 17 [Source:MGI Symbol;Acc:MGI:1921819]	4590	1.64719	0.72001	0.000118726	yes	up	1629.3	901.617
Pogk	pogo transposable element with KRAB domain [Source:MGI Symbol;Acc:MGI:1918842]	7034	1.64668	0.71956	0.000264921	yes	up	2104.01	1159.37
Avl9	AVL9 cell migration associated [Source:MGI Symbol;Acc:MGI:1926187]	6670	1.64275	0.716114	0.000477273	yes	up	2348	1323
Abcb1b	ATP-binding cassette, sub-family B (MDR/TAP), member 1B [Source:MGI Symbol;Acc:MGI:97568]	4306	1.64239	0.715799	0.0200132	yes	up	781.77	434.24
Atf5	activating transcription factor 5 [Source:MGI Symbol;Acc:MGI:2141857]	1735	1.64192	0.715383	0.00209719	yes	up	1681.95	924.803
Plcxd2	phosphatidylinositol-specific phospholipase C, X domain containing 2 [Source:MGI Symbol;Acc:MGI:3647874]	7140	1.64109	0.714655	0.00750827	yes	up	533	298
Naga	N-acetyl galactosaminidase, alpha [Source:MGI Symbol;Acc:MGI:1261422]	1913	1.63987	0.713578	0.000418323	yes	up	1896.67	1068
Snhg12	small nucleolar RNA host gene 12 [Source:MGI Symbol;Acc:MGI:1916721]	2779	1.6384	0.712289	0.0331119	yes	up	396.003	219.667
Steap1	six transmembrane epithelial antigen of the prostate 1 [Source:MGI Symbol;Acc:MGI:1917608]	1230	1.63729	0.711314	0.0180919	yes	up	1620.33	894
Ica1	islet cell autoantigen 1 [Source:MGI Symbol;Acc:MGI:96391]	1876	1.63708	0.711126	0.00547934	yes	up	237.333	135
Fam214a	family with sequence similarity 214, member A [Source:MGI Symbol;Acc:MGI:2387648]	3795	1.6356	0.70982	0.000848233	yes	up	488.667	277.667
Il17ra	interleukin 17 receptor A [Source:MGI Symbol;Acc:MGI:107399]	7752	1.63418	0.708569	0.000244129	yes	up	1132.7	631.777
Slc17a5	solute carrier family 17 (anion/sugar transporter), member 5 [Source:MGI Symbol;Acc:MGI:1924105]	3236	1.63247	0.707058	0.000267047	yes	up	576.793	326.707
Zfand2a	zinc finger, AN1-type domain 2A [Source:MGI Symbol;Acc:MGI:2140729]	3169	1.63095	0.705709	0.000724291	yes	up	2819.67	1591.67
Ppm1k	protein phosphatase 1K (PP2C domain containing) [Source:MGI Symbol;Acc:MGI:2442111]	5560	1.63052	0.705335	0.000474443	yes	up	356.763	201.223
Lmo4	LIM domain only 4 [Source:MGI Symbol;Acc:MGI:109360]	1417	1.62997	0.704848	0.00185162	yes	up	1297.33	725.667
Gm10557	predicted gene 10557 [Source:MGI Symbol;Acc:MGI:3708638]	619	1.62958	0.704497	0.0152714	yes	up	258.387	143.157
Pycr1	pyrroline-5-carboxylate reductase 1 [Source:MGI Symbol;Acc:MGI:2384795]	1861	1.62774	0.702871	0.0219306	yes	up	356.333	194
Gtf2ird2	GTF2I repeat domain containing 2 [Source:MGI Symbol;Acc:MGI:2149780]	3482	1.62591	0.701251	0.00123545	yes	up	624.347	356.333
Hdac4	histone deacetylase 4 [Source:MGI Symbol;Acc:MGI:3036234]	3937	1.62365	0.699245	0.000545107	yes	up	1171	660
Zfp655	zinc finger protein 655 [Source:MGI Symbol;Acc:MGI:1919861]	4104	1.6235	0.699112	2.64e-05	yes	up	1278	722.667
Cln5	ceroid-lipofuscinosis, neuronal 5 [Source:MGI Symbol;Acc:MGI:2442253]	2445	1.62249	0.698213	0.00638846	yes	up	1419.67	805.333
Gm43300	predicted gene 43300 [Source:MGI Symbol;Acc:MGI:5663437]	2043	1.62224	0.697991	0.0132412	yes	up	125.333	71.6667
Cenpv	centromere protein V [Source:MGI Symbol;Acc:MGI:1920389]	1032	1.62014	0.696122	0.00145696	yes	up	209.333	119
Plekha6	pleckstrin homology domain containing, family A member 6 [Source:MGI Symbol;Acc:MGI:2388662]	7388	1.61966	0.695693	0.0437334	yes	up	326.667	181
Snx8	sorting nexin 8 [Source:MGI Symbol;Acc:MGI:2443816]	2627	1.61937	0.695433	4.67e-05	yes	up	1574.33	899.667
Gm43737	predicted gene 43737 [Source:MGI Symbol;Acc:MGI:5663874]	2740	1.61915	0.695234	0.00609024	yes	up	353.013	202.77
Gsta4	glutathione S-transferase, alpha 4 [Source:MGI Symbol;Acc:MGI:1309515]	977	1.61782	0.694047	0.0011208	yes	up	724.333	413.333
St3gal4	ST3 beta-galactoside alpha-2,3-sialyltransferase 4 [Source:MGI Symbol;Acc:MGI:1316743]	2095	1.61736	0.693638	0.00173974	yes	up	664.667	383.667
AI413582	expressed sequence AI413582 [Source:MGI Symbol;Acc:MGI:2146839]	862	1.61642	0.692804	0.0171829	yes	up	203.243	115.76
Atp6v1b2	ATPase, H+ transporting, lysosomal V1 subunit B2 [Source:MGI Symbol;Acc:MGI:109618]	2825	1.61521	0.691721	0.00146809	yes	up	3816.06	2164.67
Gid4	GID complex subunit 4, VID24 homolog [Source:MGI Symbol;Acc:MGI:1914021]	4283	1.61451	0.691098	1.44e-05	yes	up	1515.33	862.333
Larp1b	La ribonucleoprotein domain family, member 1B [Source:MGI Symbol;Acc:MGI:1914604]	2497	1.61149	0.688397	0.00406641	yes	up	951	539.667
Tbc1d31	TBC1 domain family, member 31 [Source:MGI Symbol;Acc:MGI:2684931]	3311	1.61143	0.688339	0.0116442	yes	up	1994.33	1118.33
Gdpd3	glycerophosphodiester phosphodiesterase domain containing 3 [Source:MGI Symbol;Acc:MGI:1915866]	1148	1.6112	0.688133	0.0154585	yes	up	262.33	149.31
Plekhm3	pleckstrin homology domain containing, family M, member 3 [Source:MGI Symbol;Acc:MGI:2443627]	4236	1.61058	0.687576	0.00066313	yes	up	646.333	368.323
Btg3	BTG anti-proliferation factor 3 [Source:MGI Symbol;Acc:MGI:109532]	1414	1.61003	0.687087	0.00242046	yes	up	878.883	510.937
Lrig3	leucine-rich repeats and immunoglobulin-like domains 3 [Source:MGI Symbol;Acc:MGI:2443955]	4016	1.60911	0.686259	0.00265339	yes	up	410.667	233.333
Gm37795	predicted gene, 37795 [Source:MGI Symbol;Acc:MGI:5611023]	2459	1.60847	0.685687	0.0389626	yes	up	145.333	83.3333
Zcwpw1	zinc finger, CW type with PWWP domain 1 [Source:MGI Symbol;Acc:MGI:2685899]	2222	1.60678	0.684175	0.00011521	yes	up	2880.18	1663.6
Rab11fip2	RAB11 family interacting protein 2 (class I) [Source:MGI Symbol;Acc:MGI:1922248]	4482	1.60503	0.682598	0.000273943	yes	up	1507	867.667
Smcr8	Smith-Magenis syndrome chromosome region, candidate 8 homolog (human) [Source:MGI Symbol;Acc:MGI:2444720]	7391	1.6043	0.681941	0.000213806	yes	up	2865.74	1641.33
Grb10	growth factor receptor bound protein 10 [Source:MGI Symbol;Acc:MGI:103232]	5061	1.60377	0.681466	0.00979329	yes	up	10848.7	6094.33
Appl2	adaptor protein, phosphotyrosine interaction, PH domain and leucine zipper containing 2 [Source:MGI Symbol;Acc:MGI:2384914]	3020	1.60313	0.680887	0.000677423	yes	up	885.333	508.667
Lonp1	lon peptidase 1, mitochondrial [Source:MGI Symbol;Acc:MGI:1921392]	2951	1.60284	0.680629	0.00668223	yes	up	10404	5950
Mroh1	maestro heat-like repeat family member 1 [Source:MGI Symbol;Acc:MGI:2442558]	5268	1.5986	0.676807	0.00750721	yes	up	3282.67	1874.33
Ttc38	tetratricopeptide repeat domain 38 [Source:MGI Symbol;Acc:MGI:2146198]	3749	1.59678	0.675167	0.0057345	yes	up	491.003	283.377
Mycbp2	MYC binding protein 2, E3 ubiquitin protein ligase [Source:MGI Symbol;Acc:MGI:2179432]	15233	1.59668	0.675075	0.0067009	yes	up	3969.33	2245.67
Slc19a2	solute carrier family 19 (thiamine transporter), member 2 [Source:MGI Symbol;Acc:MGI:1928761]	3571	1.59657	0.674971	0.00786807	yes	up	1129.33	650
Enpp5	ectonucleotide pyrophosphatase/phosphodiesterase 5 [Source:MGI Symbol;Acc:MGI:1933830]	2490	1.59642	0.674836	0.00130083	yes	up	3616.33	2121.33
Fas	Fas (TNF receptor superfamily member 6) [Source:MGI Symbol;Acc:MGI:95484]	1481	1.59621	0.674649	0.0452504	yes	up	105.333	62.3333
C2cd2l	C2 calcium-dependent domain containing 2-like [Source:MGI Symbol;Acc:MGI:1919014]	4337	1.59445	0.673054	0.00504148	yes	up	489	277.333
Apobec1	apolipoprotein B mRNA editing enzyme, catalytic polypeptide 1 [Source:MGI Symbol;Acc:MGI:103298]	2265	1.5937	0.67238	0.00761229	yes	up	163.333	94
Tbcel	tubulin folding cofactor E-like [Source:MGI Symbol;Acc:MGI:1925543]	3893	1.59263	0.671409	0.000488458	yes	up	1681.33	971.333
Whrn	whirlin [Source:MGI Symbol;Acc:MGI:2682003]	4049	1.5919	0.670749	0.035057	yes	up	183	106
Tgoln1	trans-golgi network protein [Source:MGI Symbol;Acc:MGI:105080]	5013	1.59167	0.670545	0.000191911	yes	up	6083.14	3560.06
Atp6v1h	ATPase, H+ transporting, lysosomal V1 subunit H [Source:MGI Symbol;Acc:MGI:1914864]	2049	1.59146	0.670352	6.37e-05	yes	up	2364	1374.67
Mafg	v-maf musculoaponeurotic fibrosarcoma oncogene family, protein G (avian) [Source:MGI Symbol;Acc:MGI:96911]	4923	1.58971	0.668767	0.00200153	yes	up	3153.33	1808.33
Stam	signal transducing adaptor molecule (SH3 domain and ITAM motif) 1 [Source:MGI Symbol;Acc:MGI:1329014]	5000	1.58898	0.668105	0.00756897	yes	up	2446.25	1409
Aebp1	AE binding protein 1 [Source:MGI Symbol;Acc:MGI:1197012]	3831	1.58819	0.667386	0.000367367	yes	up	7895.67	4603.33
Zfp800	zinc finger protein 800 [Source:MGI Symbol;Acc:MGI:1889334]	3881	1.5872	0.666487	0.000473918	yes	up	803.997	459.667
Cdpf1	cysteine rich, DPF motif domain containing 1 [Source:MGI Symbol;Acc:MGI:1919605]	997	1.58646	0.665809	0.0408314	yes	up	193.667	114
Arsg	arylsulfatase G [Source:MGI Symbol;Acc:MGI:1921258]	3232	1.58505	0.664528	0.0439764	yes	up	90.3333	52.3333
C9orf72	C9orf72, member of C9orf72-SMCR8 complex [Source:MGI Symbol;Acc:MGI:1920455]	3193	1.58464	0.664155	0.00243142	yes	up	579	334
Stx3	syntaxin 3 [Source:MGI Symbol;Acc:MGI:103077]	870	1.5846	0.664118	0.000350924	yes	up	813	475.667
Ptpdc1	protein tyrosine phosphatase domain containing 1 [Source:MGI Symbol;Acc:MGI:2145430]	3164	1.58322	0.662865	0.00375088	yes	up	952	553
Gm12258	predicted gene 12258 [Source:MGI Symbol;Acc:MGI:3651534]	4100	1.58306	0.66272	0.00233874	yes	up	490.333	286
Ric1	RAB6A GEF complex partner 1 [Source:MGI Symbol;Acc:MGI:1924893]	7190	1.58305	0.662703	0.000651498	yes	up	2888.67	1677.67
Nr1d2	nuclear receptor subfamily 1, group D, member 2 [Source:MGI Symbol;Acc:MGI:2449205]	4663	1.58292	0.662589	0.00420729	yes	up	3493.33	2050
Aldh18a1	aldehyde dehydrogenase 18 family, member A1 [Source:MGI Symbol;Acc:MGI:1888908]	3527	1.58172	0.661492	0.0374778	yes	up	6014.67	3350.33
Fam117a	family with sequence similarity 117, member A [Source:MGI Symbol;Acc:MGI:2144564]	2317	1.58052	0.660396	0.00785719	yes	up	347.333	203.667
Fosb	FBJ osteosarcoma oncogene B [Source:MGI Symbol;Acc:MGI:95575]	3782	1.57758	0.657711	0.0455414	yes	up	134.333	78
Acad10	acyl-Coenzyme A dehydrogenase family, member 10 [Source:MGI Symbol;Acc:MGI:1919235]	3826	1.57743	0.657577	0.00129848	yes	up	615.373	359.5
Pgap6	post-glycosylphosphatidylinositol attachment to proteins 6 [Source:MGI Symbol;Acc:MGI:1926283]	3464	1.57736	0.657508	0.0182436	yes	up	179	104.667
4932438A13Rik	RIKEN cDNA 4932438A13 gene [Source:MGI Symbol;Acc:MGI:2444631]	15541	1.57652	0.65674	0.00152366	yes	up	4117.33	2387
Prkce	protein kinase C, epsilon [Source:MGI Symbol;Acc:MGI:97599]	3161	1.57636	0.656593	0.000554188	yes	up	545	318
Sirt1	sirtuin 1 [Source:MGI Symbol;Acc:MGI:2135607]	3905	1.57581	0.656094	0.000106447	yes	up	1058.36	619
Tmcc2	transmembrane and coiled-coil domains 2 [Source:MGI Symbol;Acc:MGI:1916125]	3410	1.57387	0.654315	0.00185569	yes	up	734.333	428
Crebbp	CREB binding protein [Source:MGI Symbol;Acc:MGI:1098280]	10820	1.57363	0.654092	0.007871	yes	up	2991.33	1729
Rabep1	rabaptin, RAB GTPase binding effector protein 1 [Source:MGI Symbol;Acc:MGI:1860236]	2791	1.5731	0.653614	1.04e-05	yes	up	3801.33	2222.33
Strbp	spermatid perinuclear RNA binding protein [Source:MGI Symbol;Acc:MGI:104626]	16348	1.57284	0.653371	0.00419369	yes	up	3145	1839.34
Susd6	sushi domain containing 6 [Source:MGI Symbol;Acc:MGI:2444661]	2127	1.57244	0.653003	0.000381417	yes	up	2130.33	1240
Sars	seryl-aminoacyl-tRNA synthetase [Source:MGI Symbol;Acc:MGI:102809]	1866	1.57191	0.652515	0.00304547	yes	up	9845.08	5653.21
Tnfrsf10b	tumor necrosis factor receptor superfamily, member 10b [Source:MGI Symbol;Acc:MGI:1341090]	3179	1.57151	0.652153	2.84e-05	yes	up	1607.01	939.44
Zc3h8	zinc finger CCCH type containing 8 [Source:MGI Symbol;Acc:MGI:1930128]	1624	1.57059	0.651307	0.00510138	yes	up	342.333	198.667
Coprs	coordinator of PRMT5, differentiation stimulator [Source:MGI Symbol;Acc:MGI:1913673]	793	1.56933	0.650152	0.00635557	yes	up	351.333	206.337
Zfp202	zinc finger protein 202 [Source:MGI Symbol;Acc:MGI:1933401]	3461	1.56928	0.650104	0.00488888	yes	up	221.32	129
Nol8	nucleolar protein 8 [Source:MGI Symbol;Acc:MGI:1918180]	4368	1.56887	0.649725	0.00653812	yes	up	1144.67	669
Snx30	sorting nexin family member 30 [Source:MGI Symbol;Acc:MGI:2443882]	7314	1.56679	0.647816	0.000147885	yes	up	935.37	556.023
Slc7a1	solute carrier family 7 (cationic amino acid transporter, y+ system), member 1 [Source:MGI Symbol;Acc:MGI:88117]	7179	1.5667	0.647727	0.0142414	yes	up	6718.33	3792.29
Ypel2	yippee like 2 [Source:MGI Symbol;Acc:MGI:1925114]	459	1.56648	0.647524	0.012455	yes	up	271	163
Cnnm2	cyclin M2 [Source:MGI Symbol;Acc:MGI:2151054]	4955	1.56633	0.647386	0.00205863	yes	up	498.667	297
Timp3	tissue inhibitor of metalloproteinase 3 [Source:MGI Symbol;Acc:MGI:98754]	4722	1.56543	0.64656	0.040274	yes	up	3391.67	1957.34
Optn	optineurin [Source:MGI Symbol;Acc:MGI:1918898]	2411	1.56498	0.646146	0.00297189	yes	up	1439.67	850.667
Rragc	Ras-related GTP binding C [Source:MGI Symbol;Acc:MGI:1858751]	2593	1.56495	0.646113	0.00289029	yes	up	3154.83	1861.29
Nr6a1	nuclear receptor subfamily 6, group A, member 1 [Source:MGI Symbol;Acc:MGI:1352459]	5941	1.56422	0.645439	0.00830208	yes	up	273.65	160.047
Arhgef2	rho/rac guanine nucleotide exchange factor (GEF) 2 [Source:MGI Symbol;Acc:MGI:103264]	3700	1.56346	0.644741	0.00416341	yes	up	5999.11	3484.66
Gm36995	predicted gene, 36995 [Source:MGI Symbol;Acc:MGI:5610223]	5727	1.56252	0.643871	0.017973	yes	up	180.917	106.947
Diaph2	diaphanous related formin 2 [Source:MGI Symbol;Acc:MGI:1858500]	3742	1.56187	0.643274	5.42e-05	yes	up	1400	822.12
Gpr137b	G protein-coupled receptor 137B [Source:MGI Symbol;Acc:MGI:1891463]	3634	1.56127	0.642716	0.0180061	yes	up	833.557	484.823
Paxbp1	PAX3 and PAX7 binding protein 1 [Source:MGI Symbol;Acc:MGI:1914617]	3973	1.56006	0.641601	1.88e-05	yes	up	2460.16	1449.31
Taf4b	TATA-box binding protein associated factor 4b [Source:MGI Symbol;Acc:MGI:2152345]	5149	1.55954	0.641124	0.0409047	yes	up	499.333	287.667
Lin54	lin-54 DREAM MuvB core complex component [Source:MGI Symbol;Acc:MGI:2140902]	4587	1.55948	0.641064	0.00491491	yes	up	1950.67	1136
Slc30a4	solute carrier family 30 (zinc transporter), member 4 [Source:MGI Symbol;Acc:MGI:1345282]	5458	1.55931	0.640906	0.00453641	yes	up	4308.67	2530.33
Golga4	golgi autoantigen, golgin subfamily a, 4 [Source:MGI Symbol;Acc:MGI:1859646]	7583	1.55696	0.638732	0.000765412	yes	up	3102.33	1835.33
Akap8l	A kinase (PRKA) anchor protein 8-like [Source:MGI Symbol;Acc:MGI:1860606]	2102	1.55667	0.638463	0.000472839	yes	up	1570.33	923.667
Mreg	melanoregulin [Source:MGI Symbol;Acc:MGI:2151839]	2284	1.5564	0.638213	0.00693654	yes	up	550.333	325.667
Cry1	cryptochrome 1 (photolyase-like) [Source:MGI Symbol;Acc:MGI:1270841]	3026	1.55604	0.637875	0.00894803	yes	up	953.667	557
Iars	isoleucine-tRNA synthetase [Source:MGI Symbol;Acc:MGI:2145219]	4396	1.55595	0.637791	0.0306153	yes	up	6816.33	3879.67
Ccdc47	coiled-coil domain containing 47 [Source:MGI Symbol;Acc:MGI:1914413]	5193	1.55578	0.637636	0.00102325	yes	up	6337.79	3755.7
Grina	glutamate receptor, ionotropic, N-methyl D-aspartate-associated protein 1 (glutamate binding) [Source:MGI Symbol;Acc:MGI:1913418]	1725	1.55525	0.637151	0.000865594	yes	up	4598	2719.33
Fam135a	family with sequence similarity 135, member A [Source:MGI Symbol;Acc:MGI:1915437]	5536	1.55505	0.636964	0.00152921	yes	up	3184.67	1885.67
Brpf3	bromodomain and PHD finger containing, 3 [Source:MGI Symbol;Acc:MGI:2146836]	7169	1.55359	0.635608	0.000188909	yes	up	2681.33	1587.98
Ascc2	activating signal cointegrator 1 complex subunit 2 [Source:MGI Symbol;Acc:MGI:1922702]	2650	1.55303	0.63509	0.00317495	yes	up	2875.33	1679
Lars	leucyl-tRNA synthetase [Source:MGI Symbol;Acc:MGI:1913808]	3980	1.55128	0.633461	0.00787267	yes	up	4871.33	2824.67
Slc35c2	solute carrier family 35, member C2 [Source:MGI Symbol;Acc:MGI:2385166]	1991	1.5508	0.633014	0.0155533	yes	up	812	479
Vps8	VPS8 CORVET complex subunit [Source:MGI Symbol;Acc:MGI:2146407]	5032	1.54843	0.630809	0.00279772	yes	up	1082.33	637.667
Kics2	KICSTOR subunit 2 [Source:MGI Symbol;Acc:MGI:2670984]	3123	1.54798	0.630382	0.022291	yes	up	390.333	229.667
Atp6v0d1	ATPase, H+ transporting, lysosomal V0 subunit D1 [Source:MGI Symbol;Acc:MGI:1201778]	1629	1.54736	0.629808	0.000407656	yes	up	2067.33	1236
Srr	serine racemase [Source:MGI Symbol;Acc:MGI:1351636]	3239	1.54715	0.629612	0.000285374	yes	up	1253.22	752.907
Sfxn4	sideroflexin 4 [Source:MGI Symbol;Acc:MGI:2137680]	1309	1.54643	0.628946	0.00555464	yes	up	214.333	128
Ccdc15	coiled-coil domain containing 15 [Source:MGI Symbol;Acc:MGI:2444488]	3525	1.54562	0.628182	0.0325167	yes	up	176	103.333
Kdm4c	lysine (K)-specific demethylase 4C [Source:MGI Symbol;Acc:MGI:1924054]	4189	1.5438	0.626488	0.000816262	yes	up	935	558.333
St7	suppression of tumorigenicity 7 [Source:MGI Symbol;Acc:MGI:1927450]	2115	1.54338	0.626095	0.00407491	yes	up	588	355.333
Ftl1	ferritin light polypeptide 1 [Source:MGI Symbol;Acc:MGI:95589]	968	1.54314	0.625872	0.0245108	yes	up	504.077	302.803
Nhlrc3	NHL repeat containing 3 [Source:MGI Symbol;Acc:MGI:2444520]	5047	1.54141	0.624251	0.00165566	yes	up	1470.33	881.333
Xpr1	xenotropic and polytropic retrovirus receptor 1 [Source:MGI Symbol;Acc:MGI:97932]	7492	1.54066	0.62355	9.68e-05	yes	up	3030	1809
Btbd8	BTB (POZ) domain containing 8 [Source:MGI Symbol;Acc:MGI:3646208]	5256	1.54044	0.623339	0.00101271	yes	up	421.433	251.34
Tmem245	transmembrane protein 245 [Source:MGI Symbol;Acc:MGI:2445107]	2643	1.54028	0.623195	7.14e-05	yes	up	4518.76	2692.47
Cyb5rl	cytochrome b5 reductase-like [Source:MGI Symbol;Acc:MGI:1919657]	2516	1.53871	0.621723	0.0483459	yes	up	214.34	127.333
Zbtb10	zinc finger and BTB domain containing 10 [Source:MGI Symbol;Acc:MGI:2139883]	7414	1.53869	0.621698	0.000501603	yes	up	447.667	267.333
Ccdc173	coiled-coil domain containing 173 [Source:MGI Symbol;Acc:MGI:1923100]	1844	1.53857	0.621592	0.0224914	yes	up	147	89.3333
Vps26a	VPS26 retromer complex component A [Source:MGI Symbol;Acc:MGI:1353654]	2712	1.53696	0.620077	3.73e-05	yes	up	3317.33	1989.67
Napb	N-ethylmaleimide sensitive fusion protein attachment protein beta [Source:MGI Symbol;Acc:MGI:104562]	4412	1.53673	0.619868	0.00614158	yes	up	283.667	169
Sntb2	syntrophin, basic 2 [Source:MGI Symbol;Acc:MGI:101771]	3225	1.53631	0.619473	4.82e-06	yes	up	2173.67	1306
Gm10130	predicted gene 10130 [Source:MGI Symbol;Acc:MGI:3642547]	2159	1.53626	0.619422	0.0030442	yes	up	267.037	159.333
Dpy19l3	dpy-19-like 3 (C. elegans) [Source:MGI Symbol;Acc:MGI:2443952]	8006	1.5352	0.618427	0.00702369	yes	up	630.013	373.973
Dis3l2	DIS3 like 3'-5' exoribonuclease 2 [Source:MGI Symbol;Acc:MGI:2442555]	3154	1.53507	0.618303	0.00170494	yes	up	1001	598.667
Zbtb37	zinc finger and BTB domain containing 37 [Source:MGI Symbol;Acc:MGI:2444467]	3084	1.53343	0.61676	0.00415904	yes	up	1149.63	684.17
Dmxl1	Dmx-like 1 [Source:MGI Symbol;Acc:MGI:2443926]	12247	1.52891	0.612501	0.000444952	yes	up	2275.63	1361.17
Brca2	breast cancer 2, early onset [Source:MGI Symbol;Acc:MGI:109337]	10517	1.52816	0.611795	0.0159257	yes	up	1701.59	1007.95
Mcm8	minichromosome maintenance 8 homologous recombination repair factor [Source:MGI Symbol;Acc:MGI:1913884]	3179	1.52709	0.610787	0.00670198	yes	up	829	501
Ctsa	cathepsin A [Source:MGI Symbol;Acc:MGI:97748]	3646	1.52661	0.610328	0.00377209	yes	up	5389.32	3267.92
Prrg4	proline rich Gla (G-carboxyglutamic acid) 4 (transmembrane) [Source:MGI Symbol;Acc:MGI:2442211]	2872	1.52644	0.610172	0.00273508	yes	up	1050	644.667
Ptpn21	protein tyrosine phosphatase, non-receptor type 21 [Source:MGI Symbol;Acc:MGI:1344406]	5696	1.52604	0.609788	0.00596632	yes	up	2799.67	1661
Rpusd2	RNA pseudouridylate synthase domain containing 2 [Source:MGI Symbol;Acc:MGI:1918066]	2706	1.52583	0.609597	0.0371762	yes	up	262.667	155
Spata5	spermatogenesis associated 5 [Source:MGI Symbol;Acc:MGI:1927170]	3295	1.5243	0.608145	0.014472	yes	up	986.32	591.333
Ero1a	endoplasmic reticulum oxidoreductase 1 alpha [Source:MGI Symbol;Acc:MGI:1354385]	4418	1.52371	0.607589	0.00609394	yes	up	11394.8	6921.33
Tifa	TRAF-interacting protein with forkhead-associated domain [Source:MGI Symbol;Acc:MGI:2182965]	1538	1.52299	0.60691	0.0153243	yes	up	251.477	153.387
Hmox1	heme oxygenase 1 [Source:MGI Symbol;Acc:MGI:96163]	1569	1.52251	0.60645	0.0220634	yes	up	1840.33	1084
Usp31	ubiquitin specific peptidase 31 [Source:MGI Symbol;Acc:MGI:1923429]	10198	1.52197	0.605941	0.00439342	yes	up	1602.67	951.333
Pfkfb2	6-phosphofructo-2-kinase/fructose-2,6-biphosphatase 2 [Source:MGI Symbol;Acc:MGI:107815]	1759	1.52089	0.60492	0.0021954	yes	up	720	438.667
Parp6	poly (ADP-ribose) polymerase family, member 6 [Source:MGI Symbol;Acc:MGI:1914537]	2709	1.52055	0.604595	0.0156104	yes	up	583	354
Gpat3	glycerol-3-phosphate acyltransferase 3 [Source:MGI Symbol;Acc:MGI:3603816]	2884	1.51989	0.603968	0.00632673	yes	up	530.787	320.08
Zfp945	zinc finger protein 945 [Source:MGI Symbol;Acc:MGI:2445132]	5683	1.51987	0.603953	0.00503641	yes	up	425.417	259.703
Helq	helicase, POLQ-like [Source:MGI Symbol;Acc:MGI:2176740]	3689	1.51982	0.603902	0.00374246	yes	up	1263	763.333
Tab2	TGF-beta activated kinase 1/MAP3K7 binding protein 2 [Source:MGI Symbol;Acc:MGI:1915902]	4380	1.51634	0.600596	0.00225799	yes	up	4569	2750.67
Foxj2	forkhead box J2 [Source:MGI Symbol;Acc:MGI:1926805]	4620	1.51574	0.600023	0.00373307	yes	up	990.033	603.033
Tigd2	tigger transposable element derived 2 [Source:MGI Symbol;Acc:MGI:1915390]	3007	1.51541	0.599709	0.0046958	yes	up	652	397
Mybl1	myeloblastosis oncogene-like 1 [Source:MGI Symbol;Acc:MGI:99925]	4980	1.51507	0.599386	0.00180128	yes	up	676.667	413
Uprt	uracil phosphoribosyltransferase [Source:MGI Symbol;Acc:MGI:2685620]	2304	1.51492	0.599237	0.0182649	yes	up	273.333	164
Cyp4f17	cytochrome P450, family 4, subfamily f, polypeptide 17 [Source:MGI Symbol;Acc:MGI:3646233]	2940	1.51378	0.598158	0.00333516	yes	up	487	298
Eno2	enolase 2, gamma neuronal [Source:MGI Symbol;Acc:MGI:95394]	2795	1.51364	0.598024	0.0207994	yes	up	686	423.333
Lekr1	leucine, glutamate and lysine rich 1 [Source:MGI Symbol;Acc:MGI:3645902]	2354	1.51321	0.597608	0.0492412	yes	up	142	88.3333
Cc2d1b	coiled-coil and C2 domain containing 1B [Source:MGI Symbol;Acc:MGI:2443076]	3303	1.51317	0.597577	0.0109922	yes	up	1723.93	1041.81
Zfp318	zinc finger protein 318 [Source:MGI Symbol;Acc:MGI:1889348]	13060	1.5127	0.597126	0.00189701	yes	up	1725	1046.67
Slc6a8	solute carrier family 6 (neurotransmitter transporter, creatine), member 8 [Source:MGI Symbol;Acc:MGI:2147834]	3964	1.51264	0.597065	0.0109916	yes	up	1505.33	917.667
Sfmbt1	Scm-like with four mbt domains 1 [Source:MGI Symbol;Acc:MGI:1859609]	3299	1.5107	0.595216	7.38e-05	yes	up	1407	859
AU041133	expressed sequence AU041133 [Source:MGI Symbol;Acc:MGI:2143755]	2634	1.50939	0.593965	0.0189921	yes	up	178.333	109.333
Irs2	insulin receptor substrate 2 [Source:MGI Symbol;Acc:MGI:109334]	6323	1.50899	0.593582	0.00966863	yes	up	792.333	472
Ptp4a1	protein tyrosine phosphatase 4a1 [Source:MGI Symbol;Acc:MGI:1277096]	4129	1.50887	0.593465	0.000243493	yes	up	3524.32	2148.78
Map3k2	mitogen-activated protein kinase kinase kinase 2 [Source:MGI Symbol;Acc:MGI:1346873]	10684	1.50873	0.593339	2.17e-05	yes	up	2482.45	1517.45
Cpeb4	cytoplasmic polyadenylation element binding protein 4 [Source:MGI Symbol;Acc:MGI:1914829]	2312	1.50869	0.593293	0.00033663	yes	up	952	582.667
Slc25a40	solute carrier family 25, member 40 [Source:MGI Symbol;Acc:MGI:2442486]	2784	1.50849	0.593104	8.16e-05	yes	up	1007	618.333
Bcl7a	B cell CLL/lymphoma 7A [Source:MGI Symbol;Acc:MGI:1924295]	4718	1.50773	0.592379	0.000945985	yes	up	739.667	459
Lyst	lysosomal trafficking regulator [Source:MGI Symbol;Acc:MGI:107448]	13181	1.50724	0.591911	0.00873134	yes	up	1000.33	604.667
Sord	sorbitol dehydrogenase [Source:MGI Symbol;Acc:MGI:98266]	2352	1.5069	0.591584	0.00455327	yes	up	1380.67	864.333
Rars2	arginyl-tRNA synthetase 2, mitochondrial [Source:MGI Symbol;Acc:MGI:1923596]	1868	1.50688	0.591566	0.00166543	yes	up	596.333	363.667
Zfyve9	zinc finger, FYVE domain containing 9 [Source:MGI Symbol;Acc:MGI:2652838]	6459	1.50657	0.591269	0.00513311	yes	up	1744.72	1050.36
Mfsd1	major facilitator superfamily domain containing 1 [Source:MGI Symbol;Acc:MGI:1914118]	3011	1.50624	0.590956	0.00207603	yes	up	5079.67	3124
Maoa	monoamine oxidase A [Source:MGI Symbol;Acc:MGI:96915]	4167	1.5047	0.589476	0.0415679	yes	up	2086	1268.95
Ypel3	yippee like 3 [Source:MGI Symbol;Acc:MGI:1913340]	785	1.50427	0.58906	0.0104923	yes	up	496.667	304
Nfxl1	nuclear transcription factor, X-box binding-like 1 [Source:MGI Symbol;Acc:MGI:1923646]	3712	1.50418	0.588973	0.00757305	yes	up	2179.67	1326.33
Neu1	neuraminidase 1 [Source:MGI Symbol;Acc:MGI:97305]	2474	1.504	0.588805	0.0111691	yes	up	4072.67	2537
Ica1l	islet cell autoantigen 1-like [Source:MGI Symbol;Acc:MGI:1917625]	1320	1.50396	0.588765	0.0414036	yes	up	125	76.3967
Ptrh1	peptidyl-tRNA hydrolase 1 homolog [Source:MGI Symbol;Acc:MGI:1913779]	952	1.50386	0.588674	0.0489364	yes	up	387.653	238.663
Znf41-ps	ZNF41, pseudogene [Source:MGI Symbol;Acc:MGI:1917255]	2413	1.5037	0.588521	0.0194802	yes	up	269.697	167.657
Fam50a	family with sequence similarity 50, member A [Source:MGI Symbol;Acc:MGI:1351626]	1383	1.50326	0.58809	0.00302586	yes	up	1370.33	837.667
Ankrd24	ankyrin repeat domain 24 [Source:MGI Symbol;Acc:MGI:1890394]	3561	1.50273	0.587587	0.0180977	yes	up	324.667	200.68
Pim1	proviral integration site 1 [Source:MGI Symbol;Acc:MGI:97584]	2698	1.50232	0.587195	0.0115664	yes	up	883.017	533.647
Zfp661	zinc finger protein 661 [Source:MGI Symbol;Acc:MGI:1919430]	4912	1.50198	0.586864	0.0412305	yes	up	270.667	164.667
Aff4	AF4/FMR2 family, member 4 [Source:MGI Symbol;Acc:MGI:2136171]	10099	1.50148	0.586386	0.00021445	yes	up	9711.33	5959.67
Rsph3b	radial spoke 3B homolog (Chlamydomonas) [Source:MGI Symbol;Acc:MGI:3630308]	2243	1.50128	0.586193	0.00905546	yes	up	834.02	508.827
Dip2b	disco interacting protein 2 homolog B [Source:MGI Symbol;Acc:MGI:2145977]	8914	1.50121	0.586121	0.0247621	yes	up	1621.33	975
Gm32856	predicted gene, 32856 [Source:MGI Symbol;Acc:MGI:5592015]	3813	1.50108	0.586002	0.0474217	yes	up	291.927	175.773
Adcy9	adenylate cyclase 9 [Source:MGI Symbol;Acc:MGI:108450]	4507	1.50105	0.585968	0.0141402	yes	up	265.333	162
Foxj3	forkhead box J3 [Source:MGI Symbol;Acc:MGI:2443432]	4789	1.501	0.58592	0.000297696	yes	up	1847	1128
Tor3a	torsin family 3, member A [Source:MGI Symbol;Acc:MGI:1353652]	1750	1.50088	0.585812	0.0114905	yes	up	698.667	421
Lonrf3	LON peptidase N-terminal domain and ring finger 3 [Source:MGI Symbol;Acc:MGI:1921615]	2911	1.50046	0.585407	0.0105141	yes	up	357.667	217
Tcn2	transcobalamin 2 [Source:MGI Symbol;Acc:MGI:98534]	1943	1.50041	0.585362	0.0032262	yes	up	1556.33	972
Lrig2	leucine-rich repeats and immunoglobulin-like domains 2 [Source:MGI Symbol;Acc:MGI:2443718]	7099	1.50013	0.58509	0.00115689	yes	up	1138.67	702.333
Cenpm	centromere protein M [Source:MGI Symbol;Acc:MGI:1913820]	1202	0.666428	-0.585479	0.00629387	yes	down	284	389
Dynlt1a	dynein light chain Tctex-type 1A [Source:MGI Symbol;Acc:MGI:3807506]	3321	0.665506	-0.587476	0.0149042	yes	down	707.93	993.453
Tpm1	tropomyosin 1, alpha [Source:MGI Symbol;Acc:MGI:98809]	1824	0.665182	-0.588179	4.43e-05	yes	down	8508.33	11796
Fbxl8	F-box and leucine-rich repeat protein 8 [Source:MGI Symbol;Acc:MGI:1354697]	1901	0.665054	-0.588458	0.0294009	yes	down	161.667	224.333
Iqgap3	IQ motif containing GTPase activating protein 3 [Source:MGI Symbol;Acc:MGI:3028642]	5756	0.664826	-0.588952	0.000348559	yes	down	2593.74	3587.73
Cbs	cystathionine beta-synthase [Source:MGI Symbol;Acc:MGI:88285]	2533	0.664645	-0.589343	0.0192514	yes	down	197.397	276.333
Metrnl	meteorin, glial cell differentiation regulator-like [Source:MGI Symbol;Acc:MGI:2384806]	1401	0.664417	-0.589839	0.0300497	yes	down	146.667	207.667
Med16	mediator complex subunit 16 [Source:MGI Symbol;Acc:MGI:2158394]	3197	0.664229	-0.590248	0.00337584	yes	down	573.023	788.233
4931428F04Rik	RIKEN cDNA 4931428F04 gene [Source:MGI Symbol;Acc:MGI:1921606]	3492	0.663876	-0.591015	0.0208001	yes	down	291.95	402.617
AI506816	expressed sequence AI506816 [Source:MGI Symbol;Acc:MGI:2140929]	2837	0.663758	-0.591272	0.0022418	yes	down	611.4	848.437
Ost4	oligosaccharyltransferase complex subunit 4 (non-catalytic) [Source:MGI Symbol;Acc:MGI:1914945]	576	0.663105	-0.592692	0.0142	yes	down	714.567	1018.31
Plpp1	phospholipid phosphatase 1 [Source:MGI Symbol;Acc:MGI:108412]	1598	0.663071	-0.592764	0.00147457	yes	down	293.727	409.11
Myl6	myosin, light polypeptide 6, alkali, smooth muscle and non-muscle [Source:MGI Symbol;Acc:MGI:109318]	692	0.662397	-0.594232	0.00982165	yes	down	5388.32	7625.99
Cox7b	cytochrome c oxidase subunit 7B [Source:MGI Symbol;Acc:MGI:1913392]	1001	0.661875	-0.59537	0.00247966	yes	down	833.667	1170.67
Scx	scleraxis [Source:MGI Symbol;Acc:MGI:102934]	1035	0.661347	-0.59652	0.0182573	yes	down	599	852.333
Fhl2	four and a half LIM domains 2 [Source:MGI Symbol;Acc:MGI:1338762]	1563	0.661057	-0.597153	0.00168266	yes	down	1363.67	1891.67
Stard4	StAR-related lipid transfer (START) domain containing 4 [Source:MGI Symbol;Acc:MGI:2156764]	5097	0.66101	-0.597255	0.0165092	yes	down	2134.33	3025
Tpmt	thiopurine methyltransferase [Source:MGI Symbol;Acc:MGI:98812]	2708	0.660274	-0.598863	0.022274	yes	down	135	192
Pdia3	protein disulfide isomerase associated 3 [Source:MGI Symbol;Acc:MGI:95834]	2770	0.659925	-0.599626	0.0203156	yes	down	13732.7	19727.7
Socs3	suppressor of cytokine signaling 3 [Source:MGI Symbol;Acc:MGI:1201791]	2552	0.658893	-0.601884	0.00941752	yes	down	216.333	302
P4ha1	procollagen-proline, 2-oxoglutarate 4-dioxygenase (proline 4-hydroxylase), alpha 1 polypeptide [Source:MGI Symbol;Acc:MGI:97463]	4043	0.658567	-0.602597	0.032974	yes	down	2669.67	3754.67
Gm13394	predicted gene 13394 [Source:MGI Symbol;Acc:MGI:3651848]	1000	0.658491	-0.602764	0.000160797	yes	down	14821.6	20885.2
E2f7	E2F transcription factor 7 [Source:MGI Symbol;Acc:MGI:1289147]	3567	0.657958	-0.603934	0.011643	yes	down	976.337	1356.67
Mif	macrophage migration inhibitory factor (glycosylation-inhibiting factor) [Source:MGI Symbol;Acc:MGI:96982]	544	0.657705	-0.604488	0.0017153	yes	down	3258.14	4534.98
Elof1	ELF1 homolog, elongation factor 1 [Source:MGI Symbol;Acc:MGI:1913376]	888	0.657459	-0.605028	0.000656289	yes	down	614	870.667
Tmem29	transmembrane protein 29 [Source:MGI Symbol;Acc:MGI:1923420]	1402	0.657131	-0.605747	0.00335489	yes	down	233.667	332
Cdkn2d	cyclin dependent kinase inhibitor 2D [Source:MGI Symbol;Acc:MGI:105387]	1423	0.657053	-0.605918	0.0097415	yes	down	420	601
Cited2	Cbp/p300-interacting transactivator, with Glu/Asp-rich carboxy-terminal domain, 2 [Source:MGI Symbol;Acc:MGI:1306784]	1979	0.656431	-0.607285	0.000771677	yes	down	1699.33	2407
Gm12671	predicted gene 12671 [Source:MGI Symbol;Acc:MGI:3651684]	1002	0.656323	-0.607522	3.62e-05	yes	down	1214.95	1710.24
Ntn4	netrin 4 [Source:MGI Symbol;Acc:MGI:1888978]	3646	0.656087	-0.60804	0.0187385	yes	down	158.667	223.667
Lxn	latexin [Source:MGI Symbol;Acc:MGI:107633]	1112	0.655913	-0.608424	0.00173254	yes	down	619	877.333
Dhcr7	7-dehydrocholesterol reductase [Source:MGI Symbol;Acc:MGI:1298378]	1652	0.65578	-0.608716	0.000355637	yes	down	863	1221
Dab2	disabled 2, mitogen-responsive phosphoprotein [Source:MGI Symbol;Acc:MGI:109175]	4663	0.655682	-0.608932	0.0296984	yes	down	764.333	1073
Ankrd1	ankyrin repeat domain 1 (cardiac muscle) [Source:MGI Symbol;Acc:MGI:1097717]	2020	0.654934	-0.610578	0.000774021	yes	down	2122.85	2959.32
Efna4	ephrin A4 [Source:MGI Symbol;Acc:MGI:106643]	1599	0.654835	-0.610796	0.0121867	yes	down	241.263	347.607
Fv1	Friend virus susceptibility 1 [Source:MGI Symbol;Acc:MGI:95595]	1380	0.654173	-0.612256	0.0197854	yes	down	90.6667	128
Gapdh	glyceraldehyde-3-phosphate dehydrogenase [Source:MGI Symbol;Acc:MGI:95640]	1273	0.654115	-0.612384	2.02e-06	yes	down	26881.6	37866.8
Pgp	phosphoglycolate phosphatase [Source:MGI Symbol;Acc:MGI:1914328]	2627	0.654003	-0.61263	0.000801347	yes	down	811.333	1154.33
Pcdh1	protocadherin 1 [Source:MGI Symbol;Acc:MGI:104692]	3889	0.653969	-0.612706	0.0473274	yes	down	91.6667	126.667
Hdac7	histone deacetylase 7 [Source:MGI Symbol;Acc:MGI:1891835]	4113	0.653836	-0.613	0.00184405	yes	down	1509.67	2099.67
2810408A11Rik	RIKEN cDNA 2810408A11 gene [Source:MGI Symbol;Acc:MGI:1917669]	1640	0.653823	-0.613028	0.0183879	yes	down	211.667	301.667
Ccn2	cellular communication network factor 2 [Source:MGI Symbol;Acc:MGI:95537]	2398	0.65367	-0.613366	0.0458507	yes	down	2074.16	2910.37
Ctla2a	cytotoxic T lymphocyte-associated protein 2 alpha [Source:MGI Symbol;Acc:MGI:88554]	1373	0.653538	-0.613656	0.0401356	yes	down	170.84	246.507
Mfap3l	microfibrillar-associated protein 3-like [Source:MGI Symbol;Acc:MGI:1918556]	6335	0.653431	-0.613892	0.00135658	yes	down	1004.67	1427.67
Uchl1	ubiquitin carboxy-terminal hydrolase L1 [Source:MGI Symbol;Acc:MGI:103149]	1177	0.653389	-0.613986	0.000366946	yes	down	449.667	631.667
Pla2g7	phospholipase A2, group VII (platelet-activating factor acetylhydrolase, plasma) [Source:MGI Symbol;Acc:MGI:1351327]	2097	0.653333	-0.61411	0.0197777	yes	down	876	1254
Galk1	galactokinase 1 [Source:MGI Symbol;Acc:MGI:95730]	1406	0.652822	-0.615238	0.000158331	yes	down	2089.33	2962
Palld	palladin, cytoskeletal associated protein [Source:MGI Symbol;Acc:MGI:1919583]	6349	0.652609	-0.61571	0.00270779	yes	down	1412	1997.67
Them6	thioesterase superfamily member 6 [Source:MGI Symbol;Acc:MGI:1925301]	1784	0.652461	-0.616037	0.00169728	yes	down	334	476.333
Creb5	cAMP responsive element binding protein 5 [Source:MGI Symbol;Acc:MGI:2443973]	2648	0.651171	-0.618891	0.0173001	yes	down	155.333	215.667
Hoxb6	homeobox B6 [Source:MGI Symbol;Acc:MGI:96187]	1321	0.650952	-0.619377	0.00028412	yes	down	443	631.667
S100a16	S100 calcium binding protein A16 [Source:MGI Symbol;Acc:MGI:1915110]	926	0.650673	-0.619995	0.000422723	yes	down	680.333	975
Trim16	tripartite motif-containing 16 [Source:MGI Symbol;Acc:MGI:2137356]	3906	0.650572	-0.620219	0.02073	yes	down	410.667	583.333
Chdh	choline dehydrogenase [Source:MGI Symbol;Acc:MGI:1860776]	5690	0.650004	-0.621479	0.0335977	yes	down	171.66	248.333
Cdkn2c	cyclin dependent kinase inhibitor 2C [Source:MGI Symbol;Acc:MGI:105388]	1106	0.64994	-0.621623	0.0258222	yes	down	1438.67	2085.32
Akap12	A kinase (PRKA) anchor protein (gravin) 12 [Source:MGI Symbol;Acc:MGI:1932576]	6195	0.649915	-0.621678	0.00403183	yes	down	5099.67	7272.33
Pttg1	pituitary tumor-transforming gene 1 [Source:MGI Symbol;Acc:MGI:1353578]	696	0.649891	-0.62173	0.000266941	yes	down	959	1378
Cxxc5	CXXC finger 5 [Source:MGI Symbol;Acc:MGI:1914643]	2302	0.64951	-0.622577	0.0401619	yes	down	350	503.667
Slc40a1	solute carrier family 40 (iron-regulated transporter), member 1 [Source:MGI Symbol;Acc:MGI:1315204]	3370	0.649204	-0.623257	0.0395999	yes	down	502.667	739.333
Slc2a6	solute carrier family 2 (facilitated glucose transporter), member 6 [Source:MGI Symbol;Acc:MGI:2443286]	2138	0.649142	-0.623394	0.0319583	yes	down	116.667	166.333
Naa10	N(alpha)-acetyltransferase 10, NatA catalytic subunit [Source:MGI Symbol;Acc:MGI:1915255]	962	0.648505	-0.624811	0.000491713	yes	down	503.777	716.333
Hoxa10	homeobox A10 [Source:MGI Symbol;Acc:MGI:96171]	2565	0.647378	-0.62732	0.0231253	yes	down	592.333	865
Prss23	protease, serine 23 [Source:MGI Symbol;Acc:MGI:1923703]	1937	0.646794	-0.628622	0.000255627	yes	down	863.93	1239.36
Bhlhe40	basic helix-loop-helix family, member e40 [Source:MGI Symbol;Acc:MGI:1097714]	3113	0.646438	-0.629416	0.00428327	yes	down	1611.33	2310
E2f2	E2F transcription factor 2 [Source:MGI Symbol;Acc:MGI:1096341]	4739	0.645599	-0.63129	0.0196999	yes	down	195.667	281.667
Klhdc7a	kelch domain containing 7A [Source:MGI Symbol;Acc:MGI:2444612]	7807	0.645224	-0.632128	0.0136647	yes	down	169.58	240.95
Nfkbia	nuclear factor of kappa light polypeptide gene enhancer in B cells inhibitor, alpha [Source:MGI Symbol;Acc:MGI:104741]	1578	0.644616	-0.633488	0.033642	yes	down	300.333	433.333
Birc5	baculoviral IAP repeat-containing 5 [Source:MGI Symbol;Acc:MGI:1203517]	947	0.644553	-0.633629	1.54e-05	yes	down	1681.72	2417.33
Snrpg	small nuclear ribonucleoprotein polypeptide G [Source:MGI Symbol;Acc:MGI:1915261]	1055	0.644262	-0.634281	0.00195056	yes	down	692.207	1004.12
Tle3	transducin-like enhancer of split 3 [Source:MGI Symbol;Acc:MGI:104634]	5205	0.644083	-0.634682	0.00440287	yes	down	375.667	540.667
S100a13	S100 calcium binding protein A13 [Source:MGI Symbol;Acc:MGI:109581]	715	0.643783	-0.635355	0.0438265	yes	down	215.667	314.333
Fhl3	four and a half LIM domains 3 [Source:MGI Symbol;Acc:MGI:1341092]	1664	0.643679	-0.635586	0.00727715	yes	down	272.667	388.333
Twist2	twist basic helix-loop-helix transcription factor 2 [Source:MGI Symbol;Acc:MGI:104685]	2525	0.642699	-0.637785	0.00237749	yes	down	558.14	787.573
Gm10359	predicted gene 10359 [Source:MGI Symbol;Acc:MGI:3708724]	1002	0.642606	-0.637994	0.000168423	yes	down	1190.96	1703.26
H2bc21	H2B clustered histone 21 [Source:MGI Symbol;Acc:MGI:2448415]	2620	0.642285	-0.638715	0.0365939	yes	down	191	280.667
Kpna2	karyopherin (importin) alpha 2 [Source:MGI Symbol;Acc:MGI:103561]	2054	0.64225	-0.638793	3.55e-06	yes	down	2543.79	3665.91
Tspo	translocator protein [Source:MGI Symbol;Acc:MGI:88222]	837	0.641792	-0.639823	0.000200866	yes	down	1597	2309.67
Haghl	hydroxyacylglutathione hydrolase-like [Source:MGI Symbol;Acc:MGI:1919877]	1267	0.641736	-0.639948	0.0127346	yes	down	431.177	629.37
Galnt3	polypeptide N-acetylgalactosaminyltransferase 3 [Source:MGI Symbol;Acc:MGI:894695]	3885	0.641037	-0.641521	0.0176748	yes	down	195	283.667
Trim65	tripartite motif-containing 65 [Source:MGI Symbol;Acc:MGI:2442815]	3048	0.640184	-0.643442	0.00371935	yes	down	183	262.333
Amigo2	adhesion molecule with Ig like domain 2 [Source:MGI Symbol;Acc:MGI:2145995]	2801	0.640086	-0.643661	0.0086225	yes	down	150.333	217.333
Tmem176b	transmembrane protein 176B [Source:MGI Symbol;Acc:MGI:1916348]	1238	0.639565	-0.644837	0.0259528	yes	down	1648.67	2418
Fzd2	frizzled class receptor 2 [Source:MGI Symbol;Acc:MGI:1888513]	3663	0.639275	-0.645491	0.00914983	yes	down	590.667	856.333
Fblim1	filamin binding LIM protein 1 [Source:MGI Symbol;Acc:MGI:1921452]	3036	0.639247	-0.645555	0.000789833	yes	down	561.333	815.333
Slc37a4	solute carrier family 37 (glucose-6-phosphate transporter), member 4 [Source:MGI Symbol;Acc:MGI:1316650]	1353	0.638915	-0.646303	0.0149176	yes	down	251	368.333
Sh3bp4	SH3-domain binding protein 4 [Source:MGI Symbol;Acc:MGI:2138297]	4995	0.638812	-0.646538	0.000358566	yes	down	984.333	1421.33
Bach2	BTB and CNC homology, basic leucine zipper transcription factor 2 [Source:MGI Symbol;Acc:MGI:894679]	8493	0.638795	-0.646575	0.0137469	yes	down	110.53	159.667
Marcksl1	MARCKS-like 1 [Source:MGI Symbol;Acc:MGI:97143]	1605	0.638453	-0.647347	0.00548439	yes	down	1912	2784
Jpt1	Jupiter microtubule associated homolog 1 [Source:MGI Symbol;Acc:MGI:1096361]	1375	0.63802	-0.648327	0.00184446	yes	down	2917.67	4247
Ccdc124	coiled-coil domain containing 124 [Source:MGI Symbol;Acc:MGI:1916403]	1356	0.637981	-0.648415	4.88e-05	yes	down	595.333	856.667
Pkia	protein kinase inhibitor, alpha [Source:MGI Symbol;Acc:MGI:104747]	631	0.637695	-0.649061	0.000618514	yes	down	615.667	891.333
Calm2	calmodulin 2 [Source:MGI Symbol;Acc:MGI:103250]	1205	0.637268	-0.650027	0.0153126	yes	down	9018.33	13353.7
Grhpr	glyoxylate reductase/hydroxypyruvate reductase [Source:MGI Symbol;Acc:MGI:1923488]	1280	0.63716	-0.650273	0.00146876	yes	down	376.667	550
Cfl1	cofilin 1, non-muscle [Source:MGI Symbol;Acc:MGI:101757]	1148	0.63569	-0.653605	4.56e-06	yes	down	14533.3	21205
Pxdc1	PX domain containing 1 [Source:MGI Symbol;Acc:MGI:1914145]	2684	0.635687	-0.653613	0.0017671	yes	down	377	548
Selenoh	selenoprotein H [Source:MGI Symbol;Acc:MGI:1919907]	499	0.635474	-0.654095	0.00463632	yes	down	1096.67	1628.33
Tmem176a	transmembrane protein 176A [Source:MGI Symbol;Acc:MGI:1913308]	1086	0.635115	-0.654911	0.0132988	yes	down	565	832.667
Gm42427	predicted gene 42427 [Source:MGI Symbol;Acc:MGI:5662564]	5292	0.635114	-0.654912	0.00317886	yes	down	69102	100684
Rtl8b	retrotransposon Gag like 8B [Source:MGI Symbol;Acc:MGI:3576504]	1232	0.634639	-0.655992	0.0120955	yes	down	105.697	151.353
Cisd3	CDGSH iron sulfur domain 3 [Source:MGI Symbol;Acc:MGI:101788]	737	0.634481	-0.656352	0.0059052	yes	down	226.667	333
Jag1	jagged 1 [Source:MGI Symbol;Acc:MGI:1095416]	5612	0.634407	-0.656519	0.00591946	yes	down	153.333	222.667
Pfkp	phosphofructokinase, platelet [Source:MGI Symbol;Acc:MGI:1891833]	2679	0.634375	-0.656592	0.000963354	yes	down	1885.88	2717.22
Plk1	polo like kinase 1 [Source:MGI Symbol;Acc:MGI:97621]	2199	0.634075	-0.657274	9.13e-05	yes	down	1760	2551.98
Gm7336	predicted gene 7336 [Source:MGI Symbol;Acc:MGI:3644851]	1232	0.633444	-0.65871	0.00301391	yes	down	17716.4	26153.1
Sapcd2	suppressor APC domain containing 2 [Source:MGI Symbol;Acc:MGI:1919330]	1761	0.633317	-0.658999	0.000217164	yes	down	444.333	650.333
Abhd8	abhydrolase domain containing 8 [Source:MGI Symbol;Acc:MGI:1918946]	1978	0.632621	-0.660587	1.44e-05	yes	down	938.333	1361
Gng2	guanine nucleotide binding protein (G protein), gamma 2 [Source:MGI Symbol;Acc:MGI:102705]	458	0.63205	-0.661889	0.0317487	yes	down	83.6667	122.333
Foxj1	forkhead box J1 [Source:MGI Symbol;Acc:MGI:1347474]	2623	0.632032	-0.661931	0.0301276	yes	down	318.333	474.333
Sh3bgrl3	SH3 domain binding glutamic acid-rich protein-like 3 [Source:MGI Symbol;Acc:MGI:1920973]	743	0.631985	-0.662038	0.0010696	yes	down	489.333	720
Trpm6	transient receptor potential cation channel, subfamily M, member 6 [Source:MGI Symbol;Acc:MGI:2675603]	6509	0.631275	-0.663659	0.0174574	yes	down	222.667	324.333
Spc25	SPC25, NDC80 kinetochore complex component, homolog (S. cerevisiae) [Source:MGI Symbol;Acc:MGI:1913692]	1527	0.631238	-0.663744	0.0141351	yes	down	1386.67	2089.33
Schip1	schwannomin interacting protein 1 [Source:MGI Symbol;Acc:MGI:1353557]	2201	0.630673	-0.665036	0.00398986	yes	down	394.333	578.667
Txnrd3	thioredoxin reductase 3 [Source:MGI Symbol;Acc:MGI:2386711]	2836	0.629558	-0.66759	0.00156271	yes	down	609	894
H2az2	H2A.Z histone variant 2 [Source:MGI Symbol;Acc:MGI:1924855]	1633	0.629548	-0.667612	0.000989192	yes	down	1175.33	1745.67
Deptor	DEP domain containing MTOR-interacting protein [Source:MGI Symbol;Acc:MGI:2146322]	8547	0.629396	-0.667961	0.00544405	yes	down	252.307	374
Elk3	ELK3, member of ETS oncogene family [Source:MGI Symbol;Acc:MGI:101762]	4212	0.629342	-0.668084	0.000393669	yes	down	804.447	1178.95
Anxa6	annexin A6 [Source:MGI Symbol;Acc:MGI:88255]	2489	0.629263	-0.668265	0.00551693	yes	down	2225.67	3285.33
Idi1	isopentenyl-diphosphate delta isomerase [Source:MGI Symbol;Acc:MGI:2442264]	3027	0.628906	-0.669084	0.000409066	yes	down	2841.62	4240.96
Mgst3	microsomal glutathione S-transferase 3 [Source:MGI Symbol;Acc:MGI:1913697]	1097	0.628817	-0.669287	0.00136068	yes	down	200	290.333
Nop10	NOP10 ribonucleoprotein [Source:MGI Symbol;Acc:MGI:1913431]	1109	0.628693	-0.669571	0.0024823	yes	down	596.667	891
Midn	midnolin [Source:MGI Symbol;Acc:MGI:1890222]	3727	0.628366	-0.670324	0.000136632	yes	down	939.667	1377.33
0610009E02Rik	RIKEN cDNA 0610009E02 gene [Source:MGI Symbol;Acc:MGI:3698435]	1609	0.628288	-0.670501	0.0241168	yes	down	60.56	88.5267
Hoxb8	homeobox B8 [Source:MGI Symbol;Acc:MGI:96189]	1141	0.628123	-0.670882	0.0031754	yes	down	322.333	479.667
Arl4d	ADP-ribosylation factor-like 4D [Source:MGI Symbol;Acc:MGI:1933155]	1382	0.628103	-0.670927	0.0377481	yes	down	132.667	199.333
9930111J21Rik2	RIKEN cDNA 9930111J21 gene 2 [Source:MGI Symbol;Acc:MGI:3711310]	5985	0.627874	-0.671453	0.00838821	yes	down	297.987	434.41
AA986860	expressed sequence AA986860 [Source:MGI Symbol;Acc:MGI:2138143]	2909	0.626762	-0.674011	0.023721	yes	down	148.333	220
Pxylp1	2-phosphoxylose phosphatase 1 [Source:MGI Symbol;Acc:MGI:2442444]	2908	0.626726	-0.674092	0.00346123	yes	down	601.333	908.333
Casp6	caspase 6 [Source:MGI Symbol;Acc:MGI:1312921]	1456	0.62662	-0.674338	0.00259076	yes	down	481	724
Afap1l2	actin filament associated protein 1-like 2 [Source:MGI Symbol;Acc:MGI:2147658]	3597	0.62572	-0.676411	0.00079447	yes	down	907.333	1340
Tspan17	tetraspanin 17 [Source:MGI Symbol;Acc:MGI:1921507]	1048	0.62566	-0.67655	0.0291538	yes	down	114.333	169.667
Cenpx	centromere protein X [Source:MGI Symbol;Acc:MGI:894324]	700	0.625191	-0.677631	0.00820906	yes	down	188.667	283.333
Mgat3	mannoside acetylglucosaminyltransferase 3 [Source:MGI Symbol;Acc:MGI:104532]	4665	0.624925	-0.678245	0.00164988	yes	down	907	1351.33
Ppl	periplakin [Source:MGI Symbol;Acc:MGI:1194898]	6217	0.6249	-0.678303	0.00723389	yes	down	236.333	347.333
5830408C22Rik	RIKEN cDNA 5830408C22 gene [Source:MGI Symbol;Acc:MGI:1921994]	2989	0.624321	-0.67964	0.0334706	yes	down	60	87.3667
Kbtbd6	kelch repeat and BTB (POZ) domain containing 6 [Source:MGI Symbol;Acc:MGI:3643058]	2982	0.624304	-0.679678	0.0463438	yes	down	60.4767	88.83
Igsf9	immunoglobulin superfamily, member 9 [Source:MGI Symbol;Acc:MGI:2135283]	4133	0.623654	-0.681181	0.00230459	yes	down	349.667	520.333
Tnfaip8l1	tumor necrosis factor, alpha-induced protein 8-like 1 [Source:MGI Symbol;Acc:MGI:1913693]	2379	0.623081	-0.682507	0.000313609	yes	down	283.667	420.333
Slc6a6	solute carrier family 6 (neurotransmitter transporter, taurine), member 6 [Source:MGI Symbol;Acc:MGI:98488]	6186	0.6226	-0.683623	6.77e-05	yes	down	5803.67	8660.33
Il4ra	interleukin 4 receptor, alpha [Source:MGI Symbol;Acc:MGI:105367]	5256	0.622203	-0.684543	0.00401021	yes	down	370.333	545.667
Hmgn3	high mobility group nucleosomal binding domain 3 [Source:MGI Symbol;Acc:MGI:2138069]	855	0.621919	-0.685202	0.0151401	yes	down	456.987	691.33
Prelid1	PRELI domain containing 1 [Source:MGI Symbol;Acc:MGI:1913744]	2644	0.621835	-0.685396	4.42e-06	yes	down	4119.17	6137.72
Tmem258	transmembrane protein 258 [Source:MGI Symbol;Acc:MGI:1916288]	606	0.62113	-0.687032	0.00749596	yes	down	560.667	850.333
Ptma	prothymosin alpha [Source:MGI Symbol;Acc:MGI:97803]	604	0.620383	-0.688769	7.98e-05	yes	down	32916.1	49453.3
Sec61b	Sec61 beta subunit [Source:MGI Symbol;Acc:MGI:1913462]	430	0.620008	-0.689641	0.0017743	yes	down	539.333	814.667
Gm43305	predicted gene 43305 [Source:MGI Symbol;Acc:MGI:5663442]	4901	0.619887	-0.689922	0.000791753	yes	down	42800.3	63886.6
Gm15387	predicted gene 15387 [Source:MGI Symbol;Acc:MGI:3705374]	648	0.619312	-0.691262	0.000673426	yes	down	3009.33	4510.78
Gm10184	predicted pseudogene 10184 [Source:MGI Symbol;Acc:MGI:3704480]	1988	0.619135	-0.691675	1.59e-05	yes	down	3977.61	5980.31
Tuba4a	tubulin, alpha 4A [Source:MGI Symbol;Acc:MGI:1095410]	2083	0.618929	-0.692155	5.37e-06	yes	down	2289.59	3423.17
Csrp2	cysteine and glycine-rich protein 2 [Source:MGI Symbol;Acc:MGI:1202907]	780	0.618704	-0.69268	0.0158594	yes	down	332.667	505.333
Sec61g	SEC61, gamma subunit [Source:MGI Symbol;Acc:MGI:1202066]	754	0.61604	-0.698904	0.0261231	yes	down	202.62	311.83
Nsdhl	NAD(P) dependent steroid dehydrogenase-like [Source:MGI Symbol;Acc:MGI:1099438]	2168	0.615153	-0.700982	1.77e-05	yes	down	577	869
Gm49708	predicted gene, 49708 [Source:MGI Symbol;Acc:MGI:6215173]	1236	0.614965	-0.701424	0.0129004	yes	down	92.2467	140.31
Vwa2	von Willebrand factor A domain containing 2 [Source:MGI Symbol;Acc:MGI:2684334]	4049	0.614852	-0.701689	0.0158785	yes	down	79	117.667
Dynlt1f	dynein light chain Tctex-type 1F [Source:MGI Symbol;Acc:MGI:3780996]	771	0.614466	-0.702594	0.000627252	yes	down	1846.78	2820.25
Gm4316	predicted gene 4316 [Source:MGI Symbol;Acc:MGI:3782497]	2617	0.614229	-0.703152	0.000310366	yes	down	512.367	776.31
Eva1b	eva-1 homolog B (C. elegans) [Source:MGI Symbol;Acc:MGI:1922063]	1144	0.614199	-0.703221	0.0141561	yes	down	514.667	779
Cks2	CDC28 protein kinase regulatory subunit 2 [Source:MGI Symbol;Acc:MGI:1913447]	692	0.613122	-0.705754	0.000168218	yes	down	730.253	1112.21
Mrpl18	mitochondrial ribosomal protein L18 [Source:MGI Symbol;Acc:MGI:1914931]	1219	0.612895	-0.706287	0.0029894	yes	down	1163.67	1785.33
Gm10177	predicted gene 10177 [Source:MGI Symbol;Acc:MGI:3704330]	444	0.612032	-0.708322	0.00408913	yes	down	596.38	919.17
Ldlrad4	low density lipoprotein receptor class A domain containing 4 [Source:MGI Symbol;Acc:MGI:1277150]	2495	0.611563	-0.709426	0.0187295	yes	down	161.97	247.113
Pde4c	phosphodiesterase 4C, cAMP specific [Source:MGI Symbol;Acc:MGI:99556]	3380	0.611493	-0.709593	0.00908596	yes	down	97.6667	149.333
Polr2l	polymerase (RNA) II (DNA directed) polypeptide L [Source:MGI Symbol;Acc:MGI:1913741]	1650	0.610533	-0.711859	0.000768614	yes	down	298.733	452.427
Slco3a1	solute carrier organic anion transporter family, member 3a1 [Source:MGI Symbol;Acc:MGI:1351867]	4589	0.610407	-0.712157	0.0023618	yes	down	221.333	334
Smim3	small integral membrane protein 3 [Source:MGI Symbol;Acc:MGI:1917088]	1990	0.609821	-0.713543	0.000656512	yes	down	493.333	745
Plcd1	phospholipase C, delta 1 [Source:MGI Symbol;Acc:MGI:97614]	2706	0.609185	-0.715049	0.0133984	yes	down	307.667	467
Gprc5c	G protein-coupled receptor, family C, group 5, member C [Source:MGI Symbol;Acc:MGI:1917605]	3667	0.608423	-0.716852	0.0232771	yes	down	1221.67	1896
Rassf7	Ras association (RalGDS/AF-6) domain family (N-terminal) member 7 [Source:MGI Symbol;Acc:MGI:1914235]	1560	0.608055	-0.717727	1.68e-05	yes	down	504.667	765
Ywhah	tyrosine 3-monooxygenase/tryptophan 5-monooxygenase activation protein, eta polypeptide [Source:MGI Symbol;Acc:MGI:109194]	1764	0.607875	-0.718154	0.000288577	yes	down	4681	7117
Manf	mesencephalic astrocyte-derived neurotrophic factor [Source:MGI Symbol;Acc:MGI:1922090]	2247	0.607784	-0.71837	5.52e-05	yes	down	1322.98	2035.33
Tnfrsf23	tumor necrosis factor receptor superfamily, member 23 [Source:MGI Symbol;Acc:MGI:1930269]	1476	0.60765	-0.718687	0.000421074	yes	down	219.97	332.307
Slc52a3	solute carrier protein family 52, member 3 [Source:MGI Symbol;Acc:MGI:1916948]	2590	0.606302	-0.721892	0.0173861	yes	down	97.3333	148.333
Aurkb	aurora kinase B [Source:MGI Symbol;Acc:MGI:107168]	1831	0.604245	-0.726795	8.86e-06	yes	down	1926.33	2954.33
Syk	spleen tyrosine kinase [Source:MGI Symbol;Acc:MGI:99515]	5363	0.604168	-0.726977	0.00405678	yes	down	251	382.667
Hmgb1	high mobility group box 1 [Source:MGI Symbol;Acc:MGI:96113]	2838	0.603901	-0.727617	0.000825	yes	down	8539.36	13195.3
Samd9l	sterile alpha motif domain containing 9-like [Source:MGI Symbol;Acc:MGI:1343184]	5330	0.603575	-0.728395	0.026918	yes	down	1612.67	2509
Cbr2	carbonyl reductase 2 [Source:MGI Symbol;Acc:MGI:107200]	1110	0.602407	-0.731189	0.00732866	yes	down	137.333	213.333
Hdhd3	haloacid dehalogenase-like hydrolase domain containing 3 [Source:MGI Symbol;Acc:MGI:1919998]	1205	0.60215	-0.731804	0.0459868	yes	down	94.3333	148.333
Ddah1	dimethylarginine dimethylaminohydrolase 1 [Source:MGI Symbol;Acc:MGI:1916469]	3764	0.601819	-0.732599	0.00100785	yes	down	1425	2173.67
Pkdcc	protein kinase domain containing, cytoplasmic [Source:MGI Symbol;Acc:MGI:2147077]	2446	0.601727	-0.732819	0.0232118	yes	down	109.333	169.333
Ggct	gamma-glutamyl cyclotransferase [Source:MGI Symbol;Acc:MGI:95700]	3960	0.601601	-0.73312	0.049109	yes	down	74.3333	115.35
Gm14137	predicted gene 14137 [Source:MGI Symbol;Acc:MGI:3651144]	3067	0.600491	-0.735786	0.0288379	yes	down	61.3333	95
Cdkn2a	cyclin dependent kinase inhibitor 2A [Source:MGI Symbol;Acc:MGI:104738]	895	0.598482	-0.740621	4.29e-05	yes	down	1894.33	2953
Rbm47	RNA binding motif protein 47 [Source:MGI Symbol;Acc:MGI:2384294]	2186	0.598126	-0.74148	0.0077004	yes	down	204	321
Hexim2	hexamethylene bis-acetamide inducible 2 [Source:MGI Symbol;Acc:MGI:1918309]	1221	0.597993	-0.741799	0.0441228	yes	down	67.6667	105.333
Plppr3	phospholipid phosphatase related 3 [Source:MGI Symbol;Acc:MGI:2388640]	2766	0.595358	-0.748172	0.00738159	yes	down	245.67	379.337
Tnfrsf21	tumor necrosis factor receptor superfamily, member 21 [Source:MGI Symbol;Acc:MGI:2151075]	3627	0.594925	-0.74922	0.0038626	yes	down	237.333	361.667
Cdk1	cyclin-dependent kinase 1 [Source:MGI Symbol;Acc:MGI:88351]	1253	0.59332	-0.753117	0.000590448	yes	down	2287.33	3601
Mylk	myosin, light polypeptide kinase [Source:MGI Symbol;Acc:MGI:894806]	7824	0.592734	-0.754543	0.0189101	yes	down	111	175
Klhl30	kelch-like 30 [Source:MGI Symbol;Acc:MGI:1918038]	3089	0.592614	-0.754836	0.0119761	yes	down	428.667	670
Hmgcs1	3-hydroxy-3-methylglutaryl-Coenzyme A synthase 1 [Source:MGI Symbol;Acc:MGI:107592]	3464	0.592459	-0.755214	0.00254759	yes	down	5311	8440.6
Fam83d	family with sequence similarity 83, member D [Source:MGI Symbol;Acc:MGI:1919128]	2266	0.592092	-0.756107	2.96e-05	yes	down	660.667	1043.33
Abhd14b	abhydrolase domain containing 14b [Source:MGI Symbol;Acc:MGI:1923741]	1200	0.591486	-0.757584	0.00113837	yes	down	176.86	275.007
Ddah2	dimethylarginine dimethylaminohydrolase 2 [Source:MGI Symbol;Acc:MGI:1859016]	1342	0.590963	-0.758859	0.00834555	yes	down	1643	2608
Ifi204	interferon activated gene 204 [Source:MGI Symbol;Acc:MGI:96429]	2296	0.590611	-0.75972	0.00176665	yes	down	172.65	272.757
Gm47547	predicted gene, 47547 [Source:MGI Symbol;Acc:MGI:6096561]	2713	0.590324	-0.760422	0.00540688	yes	down	77.6633	120.633
Plod2	procollagen lysine, 2-oxoglutarate 5-dioxygenase 2 [Source:MGI Symbol;Acc:MGI:1347007]	3663	0.590303	-0.760473	0.00300225	yes	down	1331.79	2100.6
Sorcs2	sortilin-related VPS10 domain containing receptor 2 [Source:MGI Symbol;Acc:MGI:1932289]	5707	0.590229	-0.760654	0.0319653	yes	down	354	533
Hmgb3	high mobility group box 3 [Source:MGI Symbol;Acc:MGI:1098219]	1544	0.589913	-0.761427	0.00272027	yes	down	1288.04	2051.67
Snhg3	small nucleolar RNA host gene 3 [Source:MGI Symbol;Acc:MGI:2684817]	581	0.589763	-0.761793	0.00438267	yes	down	129.237	204.77
Gmpr	guanosine monophosphate reductase [Source:MGI Symbol;Acc:MGI:1913605]	1580	0.589386	-0.762716	0.00628695	yes	down	217	344.667
Gm21596	predicted gene, 21596 [Source:MGI Symbol;Acc:MGI:5434951]	1316	0.588815	-0.764114	0.000165165	yes	down	1059.74	1665.12
Pfn1	profilin 1 [Source:MGI Symbol;Acc:MGI:97549]	861	0.588541	-0.764786	5.88e-05	yes	down	4822.33	7548.33
Pmvk	phosphomevalonate kinase [Source:MGI Symbol;Acc:MGI:1915853]	1194	0.588355	-0.765241	8.1e-06	yes	down	735.667	1163.33
Hk1	hexokinase 1 [Source:MGI Symbol;Acc:MGI:96103]	3851	0.588044	-0.766003	1.38e-05	yes	down	1286.64	1991.32
Cd34	CD34 antigen [Source:MGI Symbol;Acc:MGI:88329]	2454	0.587966	-0.766194	0.000122577	yes	down	1951.64	3021.28
Insig1	insulin induced gene 1 [Source:MGI Symbol;Acc:MGI:1916289]	2697	0.587589	-0.767121	0.00141324	yes	down	3407.67	5471.67
Lasp1	LIM and SH3 protein 1 [Source:MGI Symbol;Acc:MGI:109656]	3540	0.587414	-0.767551	0.00129288	yes	down	4542.33	7212.31
Arl4c	ADP-ribosylation factor-like 4C [Source:MGI Symbol;Acc:MGI:2445172]	3997	0.587393	-0.767602	0.00168784	yes	down	1430.33	2239.67
Gm8113	predicted gene 8113 [Source:MGI Symbol;Acc:MGI:3648791]	2721	0.587295	-0.767842	0.0150402	yes	down	56.9167	90.8233
Ier5l	immediate early response 5-like [Source:MGI Symbol;Acc:MGI:1919750]	2683	0.586899	-0.768817	0.000225634	yes	down	225.333	354.667
Dbndd1	dysbindin (dystrobrevin binding protein 1) domain containing 1 [Source:MGI Symbol;Acc:MGI:1919435]	1677	0.586767	-0.769141	0.00393068	yes	down	103.667	163
Gstt1	glutathione S-transferase, theta 1 [Source:MGI Symbol;Acc:MGI:107379]	1037	0.585878	-0.771329	0.0345214	yes	down	88	140.333
Morrbid	myeloid RNA regulator of BCL2L11 induced cell death [Source:MGI Symbol;Acc:MGI:3652191]	4316	0.585294	-0.772766	0.00803075	yes	down	190	300.333
Nudt15	nudix (nucleoside diphosphate linked moiety X)-type motif 15 [Source:MGI Symbol;Acc:MGI:2443366]	3579	0.584501	-0.774722	0.000962704	yes	down	130.51	208.697
Higd1a	HIG1 domain family, member 1A [Source:MGI Symbol;Acc:MGI:1930666]	1980	0.584222	-0.775412	0.00043011	yes	down	405.273	645.9
Rnaseh2c	ribonuclease H2, subunit C [Source:MGI Symbol;Acc:MGI:1915459]	771	0.583309	-0.777667	0.00193163	yes	down	576.943	924.937
Klf2	Kruppel-like factor 2 (lung) [Source:MGI Symbol;Acc:MGI:1342772]	1847	0.582176	-0.780472	0.0289738	yes	down	52	82.6667
Tgfbr2	transforming growth factor, beta receptor II [Source:MGI Symbol;Acc:MGI:98729]	8092	0.58146	-0.782247	0.000306555	yes	down	2160.33	3447.99
Mpp2	membrane protein, palmitoylated 2 (MAGUK p55 subfamily member 2) [Source:MGI Symbol;Acc:MGI:1858257]	3577	0.580387	-0.784912	0.000357633	yes	down	374	595
Prkar2b	protein kinase, cAMP dependent regulatory, type II beta [Source:MGI Symbol;Acc:MGI:97760]	1657	0.578662	-0.789208	0.000892808	yes	down	293.667	474
Anxa1	annexin A1 [Source:MGI Symbol;Acc:MGI:96819]	1674	0.578419	-0.789813	0.000297412	yes	down	3817.67	6176
Rrm2	ribonucleotide reductase M2 [Source:MGI Symbol;Acc:MGI:98181]	2193	0.578239	-0.790262	0.00519679	yes	down	3075	4985.67
Adamts1	a disintegrin-like and metallopeptidase (reprolysin type) with thrombospondin type 1 motif, 1 [Source:MGI Symbol;Acc:MGI:109249]	4884	0.577774	-0.791423	0.000610209	yes	down	3245.67	5212
Elapor2	endosome-lysosome associated apoptosis and autophagy regulator family member 2 [Source:MGI Symbol;Acc:MGI:2443264]	4688	0.576711	-0.79408	0.0486298	yes	down	47.3333	73
Pwwp3b	PWWP domain containing 3B [Source:MGI Symbol;Acc:MGI:2445062]	4523	0.575952	-0.795981	0.00777101	yes	down	533	866.333
2310043M15Rik	RIKEN cDNA 2310043M15 gene [Source:MGI Symbol;Acc:MGI:1919180]	1854	0.575908	-0.79609	0.00246172	yes	down	115.24	186.927
Calr	calreticulin [Source:MGI Symbol;Acc:MGI:88252]	2184	0.575585	-0.796899	4.38e-05	yes	down	13121.3	21344
Tgfb2	transforming growth factor, beta 2 [Source:MGI Symbol;Acc:MGI:98726]	3485	0.575201	-0.797861	0.0300925	yes	down	33.3333	53.6667
Aldoa	aldolase A, fructose-bisphosphate [Source:MGI Symbol;Acc:MGI:87994]	1549	0.57499	-0.798391	6.32e-08	yes	down	9364.67	14949
Rasl11b	RAS-like, family 11, member B [Source:MGI Symbol;Acc:MGI:1916189]	1812	0.574961	-0.798464	0.0473137	yes	down	198	330
S100a6	S100 calcium binding protein A6 (calcyclin) [Source:MGI Symbol;Acc:MGI:1339467]	731	0.574853	-0.798735	1.41e-05	yes	down	7955	12821
St6gal1	beta galactoside alpha 2,6 sialyltransferase 1 [Source:MGI Symbol;Acc:MGI:108470]	2289	0.57463	-0.799296	0.00733621	yes	down	301.667	489
Mir100hg	Mir100 Mirlet7a-2 Mir125b-1 cluster host gene [Source:MGI Symbol;Acc:MGI:1920394]	4244	0.574445	-0.799758	0.0110626	yes	down	448.333	720.333
Idh1	isocitrate dehydrogenase 1 (NADP+), soluble [Source:MGI Symbol;Acc:MGI:96413]	2302	0.574183	-0.800418	9.69e-05	yes	down	2217	3633.33
Hoxb5	homeobox B5 [Source:MGI Symbol;Acc:MGI:96186]	1895	0.574029	-0.800804	0.00613496	yes	down	136.333	221
Ube2c	ubiquitin-conjugating enzyme E2C [Source:MGI Symbol;Acc:MGI:1915862]	967	0.573895	-0.801141	8.87e-08	yes	down	2264.33	3664.33
Map3k21	mitogen-activated protein kinase kinase kinase 21 [Source:MGI Symbol;Acc:MGI:2385307]	5693	0.573089	-0.803169	0.014928	yes	down	479.333	795.667
Fscn1	fascin actin-bundling protein 1 [Source:MGI Symbol;Acc:MGI:1352745]	2675	0.573047	-0.803274	0.000228656	yes	down	6581.67	10611.7
Mapk11	mitogen-activated protein kinase 11 [Source:MGI Symbol;Acc:MGI:1338024]	2461	0.573016	-0.803353	0.0013189	yes	down	386.333	621
Gm46223	predicted gene, 46223 [Source:MGI Symbol;Acc:MGI:5825860]	675	0.571722	-0.806613	0.000503125	yes	down	1419.83	2278.52
Maf	avian musculoaponeurotic fibrosarcoma oncogene homolog [Source:MGI Symbol;Acc:MGI:96909]	3223	0.571221	-0.807878	0.0269906	yes	down	59.89	96.7133
Marcks	myristoylated alanine rich protein kinase C substrate [Source:MGI Symbol;Acc:MGI:96907]	4048	0.571072	-0.808256	0.0198628	yes	down	711	1167.67
Dusp14	dual specificity phosphatase 14 [Source:MGI Symbol;Acc:MGI:1927168]	1082	0.570734	-0.80911	0.00123017	yes	down	604.667	986
Odad1	outer dynein arm docking complex subunit 1 [Source:MGI Symbol;Acc:MGI:2446120]	2598	0.570694	-0.80921	0.0032106	yes	down	132.673	215.667
2200002D01Rik	RIKEN cDNA 2200002D01 gene [Source:MGI Symbol;Acc:MGI:1919525]	1466	0.5706	-0.809448	9.58e-05	yes	down	320.117	520.89
Mir22hg	Mir22 host gene (non-protein coding) [Source:MGI Symbol;Acc:MGI:1914348]	1752	0.570278	-0.810263	0.0116085	yes	down	148	237.333
Cdkn2b	cyclin dependent kinase inhibitor 2B [Source:MGI Symbol;Acc:MGI:104737]	1390	0.570103	-0.810707	0.000260394	yes	down	269.667	439.333
Ncald	neurocalcin delta [Source:MGI Symbol;Acc:MGI:1196326]	3733	0.567947	-0.816172	0.0110788	yes	down	252.1	422.667
2500002B13Rik	RIKEN cDNA 2500002B13 gene [Source:MGI Symbol;Acc:MGI:1925603]	2712	0.567256	-0.817929	0.0342747	yes	down	50.3333	83.5433
C3	complement component 3 [Source:MGI Symbol;Acc:MGI:88227]	5136	0.566995	-0.818592	0.0213327	yes	down	183.333	293
Dusp10	dual specificity phosphatase 10 [Source:MGI Symbol;Acc:MGI:1927070]	2792	0.566687	-0.819376	0.00088305	yes	down	115.667	189.333
Prkg2	protein kinase, cGMP-dependent, type II [Source:MGI Symbol;Acc:MGI:108173]	4968	0.566635	-0.819507	0.000913231	yes	down	345.333	567
Efnb2	ephrin B2 [Source:MGI Symbol;Acc:MGI:105097]	4793	0.566536	-0.81976	0.00562221	yes	down	235	377
Pdgfb	platelet derived growth factor, B polypeptide [Source:MGI Symbol;Acc:MGI:97528]	2944	0.566198	-0.820621	0.00861908	yes	down	503.333	813.667
Acat2	acetyl-Coenzyme A acetyltransferase 2 [Source:MGI Symbol;Acc:MGI:87871]	2250	0.56611	-0.820845	1.94e-06	yes	down	2334.76	3852.74
Gm29562	predicted gene 29562 [Source:MGI Symbol;Acc:MGI:5580268]	904	0.56556	-0.822248	0.0381993	yes	down	52.2933	81.7733
Ecscr	endothelial cell surface expressed chemotaxis and apoptosis regulator [Source:MGI Symbol;Acc:MGI:1915795]	1055	0.5655	-0.822402	0.049642	yes	down	60.3333	99.3333
Chst15	carbohydrate sulfotransferase 15 [Source:MGI Symbol;Acc:MGI:1924840]	5041	0.564722	-0.824387	0.0175308	yes	down	130.667	212.013
Pygl	liver glycogen phosphorylase [Source:MGI Symbol;Acc:MGI:97829]	2825	0.562894	-0.829064	0.0396513	yes	down	119	200.333
Cavin1	caveolae associated 1 [Source:MGI Symbol;Acc:MGI:1277968]	3491	0.561313	-0.833122	8.43e-05	yes	down	10971.1	18128
Crybg1	crystallin beta-gamma domain containing 1 [Source:MGI Symbol;Acc:MGI:109544]	7525	0.56058	-0.835008	2.23e-05	yes	down	938.333	1524.01
Npnt	nephronectin [Source:MGI Symbol;Acc:MGI:2148811]	1830	0.558686	-0.839889	0.00255664	yes	down	580	988.667
Pgm1	phosphoglucomutase 1 [Source:MGI Symbol;Acc:MGI:97565]	2523	0.558256	-0.841001	1.1e-05	yes	down	1667.89	2791.21
Gm10131	predicted pseudogene 10131 [Source:MGI Symbol;Acc:MGI:3704308]	736	0.558163	-0.841242	0.0263816	yes	down	322.593	547.957
Ankle1	ankyrin repeat and LEM domain containing 1 [Source:MGI Symbol;Acc:MGI:1918775]	2136	0.558035	-0.841573	0.00207385	yes	down	128.15	213.257
Tmsb10	thymosin, beta 10 [Source:MGI Symbol;Acc:MGI:109146]	433	0.557318	-0.843429	8.73e-05	yes	down	8895.3	14984.3
Dlx1	distal-less homeobox 1 [Source:MGI Symbol;Acc:MGI:94901]	4111	0.556735	-0.844937	0.000918684	yes	down	99.3333	162.977
Ly6e	lymphocyte antigen 6 complex, locus E [Source:MGI Symbol;Acc:MGI:106651]	1801	0.556397	-0.845815	0.0026365	yes	down	2322.33	3907.33
Fstl3	follistatin-like 3 [Source:MGI Symbol;Acc:MGI:1890391]	1955	0.556236	-0.84623	0.0493799	yes	down	36	60.8533
Pimreg	PICALM interacting mitotic regulator [Source:MGI Symbol;Acc:MGI:1924434]	1513	0.55561	-0.847855	2.79e-07	yes	down	1197.33	2014
Gm12751	predicted gene 12751 [Source:MGI Symbol;Acc:MGI:3651049]	381	0.555371	-0.848475	0.0187654	yes	down	35.66	59.9667
A930004D18Rik	RIKEN cDNA A930004D18 gene [Source:MGI Symbol;Acc:MGI:1925190]	3217	0.554122	-0.851725	0.0260703	yes	down	159.933	270.26
Cavin3	caveolae associated 3 [Source:MGI Symbol;Acc:MGI:1923422]	1662	0.554002	-0.852038	0.0052581	yes	down	394.333	662.263
Eno1	enolase 1, alpha non-neuron [Source:MGI Symbol;Acc:MGI:95393]	2027	0.548995	-0.865136	1.02e-08	yes	down	10620.1	17643.4
Elfn1	leucine rich repeat and fibronectin type III, extracellular 1 [Source:MGI Symbol;Acc:MGI:2442479]	3832	0.548301	-0.866961	0.000344069	yes	down	124.333	212
Cda	cytidine deaminase [Source:MGI Symbol;Acc:MGI:1919519]	846	0.548279	-0.867018	0.0235822	yes	down	51.6667	88.6667
Unc13a	unc-13 homolog A [Source:MGI Symbol;Acc:MGI:3051532]	5654	0.546763	-0.871012	0.000926257	yes	down	101.693	171.05
Ccnf	cyclin F [Source:MGI Symbol;Acc:MGI:102551]	4133	0.546412	-0.871939	7.58e-07	yes	down	1305.67	2223.33
Dbi	diazepam binding inhibitor [Source:MGI Symbol;Acc:MGI:94865]	491	0.545466	-0.87444	0.000612739	yes	down	1610.33	2772
Eno1b	enolase 1B, retrotransposed [Source:MGI Symbol;Acc:MGI:3648653]	1747	0.54471	-0.87644	9.24e-07	yes	down	5416.59	9225.85
Tgm1	transglutaminase 1, K polypeptide [Source:MGI Symbol;Acc:MGI:98730]	2852	0.544035	-0.878228	0.0169712	yes	down	192	334.333
Gm2011	predicted gene 2011 [Source:NCBI gene (formerly Entrezgene);Acc:100039027]	3023	0.543435	-0.879819	0.0211965	yes	down	35.13	60.5533
Rhob	ras homolog family member B [Source:MGI Symbol;Acc:MGI:107949]	2349	0.543347	-0.880053	0.000862267	yes	down	525.333	884.667
Atp2b4	ATPase, Ca++ transporting, plasma membrane 4 [Source:MGI Symbol;Acc:MGI:88111]	8101	0.542817	-0.881463	0.0339636	yes	down	149	254.337
Pdia6	protein disulfide isomerase associated 6 [Source:MGI Symbol;Acc:MGI:1919103]	2125	0.542074	-0.883439	0.000153756	yes	down	4897.67	8531.33
Adamtsl4	ADAMTS-like 4 [Source:MGI Symbol;Acc:MGI:2389008]	3856	0.541665	-0.884527	0.0104836	yes	down	285.333	485
Proser2	proline and serine rich 2 [Source:MGI Symbol;Acc:MGI:2442238]	4398	0.541518	-0.884918	0.000342226	yes	down	440.333	756.667
Chst12	carbohydrate sulfotransferase 12 [Source:MGI Symbol;Acc:MGI:1929064]	2331	0.541357	-0.885347	0.000292749	yes	down	397	687
Gm20544	predicted gene 20544 [Source:MGI Symbol;Acc:MGI:5142009]	2094	0.541128	-0.885958	0.000147521	yes	down	126.5	217.023
Tcim	transcriptional and immune response regulator [Source:MGI Symbol;Acc:MGI:1916318]	1805	0.541074	-0.886103	0.0370108	yes	down	24.24	41.9567
Egln1	egl-9 family hypoxia-inducible factor 1 [Source:MGI Symbol;Acc:MGI:1932286]	3594	0.540746	-0.886976	2.48e-05	yes	down	1014.67	1734
Lgals1	lectin, galactose binding, soluble 1 [Source:MGI Symbol;Acc:MGI:96777]	800	0.539058	-0.891487	5.25e-10	yes	down	8371.33	14391
Pkm	pyruvate kinase, muscle [Source:MGI Symbol;Acc:MGI:97591]	2041	0.539038	-0.89154	2.86e-09	yes	down	27460.1	47138
Arhgap24	Rho GTPase activating protein 24 [Source:MGI Symbol;Acc:MGI:1922647]	3346	0.539025	-0.891576	0.000940811	yes	down	268.667	471.333
Polr3g	polymerase (RNA) III (DNA directed) polypeptide G [Source:MGI Symbol;Acc:MGI:1914736]	3054	0.537496	-0.895674	1.26e-05	yes	down	200.667	346.333
Tsc22d1	TSC22 domain family, member 1 [Source:MGI Symbol;Acc:MGI:109127]	4818	0.537492	-0.895685	0.00162653	yes	down	2708.33	4745
Flt4	FMS-like tyrosine kinase 4 [Source:MGI Symbol;Acc:MGI:95561]	6255	0.536876	-0.897339	0.0205929	yes	down	79.6667	136.667
Cmbl	carboxymethylenebutenolidase-like (Pseudomonas) [Source:MGI Symbol;Acc:MGI:1916824]	1155	0.535719	-0.900451	0.0270215	yes	down	25.3333	43.6667
Gm4735	predicted gene 4735 [Source:MGI Symbol;Acc:MGI:3645521]	1302	0.535517	-0.900995	1.12e-10	yes	down	3286.65	5609.42
Gm15760	predicted gene 15760 [Source:MGI Symbol;Acc:MGI:3642834]	3245	0.533922	-0.905298	0.00659646	yes	down	86.6667	152
Gm42863	predicted gene 42863 [Source:MGI Symbol;Acc:MGI:5663000]	2958	0.533907	-0.905341	0.0191685	yes	down	242.443	412.51
Sorbs2	sorbin and SH3 domain containing 2 [Source:MGI Symbol;Acc:MGI:1924574]	5651	0.533255	-0.907103	7.83e-07	yes	down	299.333	521
Dnajc22	DnaJ heat shock protein family (Hsp40) member C22 [Source:MGI Symbol;Acc:MGI:1920028]	1564	0.533082	-0.90757	0.0357232	yes	down	57.6667	103.667
Atp6v0a4	ATPase, H+ transporting, lysosomal V0 subunit A4 [Source:MGI Symbol;Acc:MGI:2153480]	3285	0.533006	-0.907775	0.00146296	yes	down	152.333	269.667
Gm3839	predicted pseudogene 3839 [Source:MGI Symbol;Acc:MGI:3782011]	1712	0.532668	-0.908692	0.0365379	yes	down	24.3033	41.4433
Id1	inhibitor of DNA binding 1, HLH protein [Source:MGI Symbol;Acc:MGI:96396]	1160	0.531905	-0.91076	3.32e-05	yes	down	870.333	1527.33
Scd2	stearoyl-Coenzyme A desaturase 2 [Source:MGI Symbol;Acc:MGI:98240]	5455	0.530466	-0.914668	1.87e-05	yes	down	11397.4	20163
2210016F16Rik	RIKEN cDNA 2210016F16 gene [Source:MGI Symbol;Acc:MGI:1917403]	3051	0.529264	-0.917941	0.020903	yes	down	106.617	189.13
Akr1c12	aldo-keto reductase family 1, member C12 [Source:MGI Symbol;Acc:MGI:1351661]	1261	0.528591	-0.919776	0.0233943	yes	down	142.043	255.113
Spn	sialophorin [Source:MGI Symbol;Acc:MGI:98384]	2161	0.528267	-0.920661	0.013626	yes	down	53	92.6667
Id4	inhibitor of DNA binding 4 [Source:MGI Symbol;Acc:MGI:99414]	3849	0.527694	-0.922226	0.0323742	yes	down	77	141.333
Met	met proto-oncogene [Source:MGI Symbol;Acc:MGI:96969]	4140	0.527587	-0.922519	5.44e-07	yes	down	3250	5718
Gm50321	predicted gene, 50321 [Source:MGI Symbol;Acc:MGI:6303181]	2697	0.527282	-0.923354	0.000129392	yes	down	162.16	289.2
Tk1	thymidine kinase 1 [Source:MGI Symbol;Acc:MGI:98763]	1440	0.527002	-0.92412	0.000220248	yes	down	1614.67	2870
Gm14416	predicted gene 14416 [Source:MGI Symbol;Acc:MGI:3702407]	2308	0.526701	-0.924945	0.0455143	yes	down	24.0367	42.7367
Hgfac	hepatocyte growth factor activator [Source:MGI Symbol;Acc:MGI:1859281]	2135	0.524679	-0.930493	0.0105747	yes	down	87.3333	156.333
Tacstd2	tumor-associated calcium signal transducer 2 [Source:MGI Symbol;Acc:MGI:1861606]	1735	0.523476	-0.933806	0.0045023	yes	down	147	260.667
Plau	plasminogen activator, urokinase [Source:MGI Symbol;Acc:MGI:97611]	2342	0.523369	-0.9341	0.000627314	yes	down	251	445.667
Trappc1	trafficking protein particle complex 1 [Source:MGI Symbol;Acc:MGI:1098727]	628	0.523081	-0.934894	0.00209307	yes	down	331	596.333
Vegfd	vascular endothelial growth factor D [Source:MGI Symbol;Acc:MGI:108037]	2049	0.522765	-0.935765	0.00657658	yes	down	65	116.333
Vim	vimentin [Source:MGI Symbol;Acc:MGI:98932]	2193	0.522403	-0.936766	3.15e-09	yes	down	12545.7	22069
Sh2d4a	SH2 domain containing 4A [Source:MGI Symbol;Acc:MGI:1919531]	2718	0.521808	-0.93841	0.0149657	yes	down	141.667	261.333
Sdf2l1	stromal cell-derived factor 2-like 1 [Source:MGI Symbol;Acc:MGI:2149842]	1108	0.521538	-0.939154	3.66e-05	yes	down	612.333	1098.67
Skida1	SKI/DACH domain containing 1 [Source:MGI Symbol;Acc:MGI:1919918]	4376	0.519727	-0.944173	0.0290806	yes	down	144.667	267.667
Gm49759	predicted gene, 49759 [Source:MGI Symbol;Acc:MGI:6215263]	3887	0.519571	-0.944607	2.62e-05	yes	down	1302.94	2325.06
Glul	glutamate-ammonia ligase (glutamine synthetase) [Source:MGI Symbol;Acc:MGI:95739]	2792	0.51912	-0.945861	3.44e-06	yes	down	2895.67	5165.66
H2ac7	H2A clustered histone 7 [Source:MGI Symbol;Acc:MGI:2448289]	572	0.518	-0.948976	0.00588993	yes	down	46.0167	82.3733
Rdh5	retinol dehydrogenase 5 [Source:MGI Symbol;Acc:MGI:1201412]	1258	0.517878	-0.949316	0.0315214	yes	down	23.8567	41.99
Tes	testin LIM domain protein [Source:MGI Symbol;Acc:MGI:105081]	2440	0.515849	-0.954979	6.61e-10	yes	down	1102	1990.67
Slc12a8	solute carrier family 12 (potassium/chloride transporters), member 8 [Source:MGI Symbol;Acc:MGI:2443672]	3166	0.515696	-0.955408	0.000756447	yes	down	63.3467	113.367
Anxa2	annexin A2 [Source:MGI Symbol;Acc:MGI:88246]	1447	0.51552	-0.955899	1.78e-07	yes	down	9511.33	17173.3
Rasl12	RAS-like, family 12 [Source:MGI Symbol;Acc:MGI:1918034]	2390	0.514213	-0.959563	9.77e-05	yes	down	215	392
Gale	galactose-4-epimerase, UDP [Source:MGI Symbol;Acc:MGI:1921496]	1430	0.512914	-0.96321	1.95e-06	yes	down	199.667	361
Apcdd1	adenomatosis polyposis coli down-regulated 1 [Source:MGI Symbol;Acc:MGI:3513977]	1888	0.512258	-0.965058	0.0127317	yes	down	67	118.683
Arc	activity regulated cytoskeletal-associated protein [Source:MGI Symbol;Acc:MGI:88067]	3054	0.512094	-0.965519	0.0113579	yes	down	48.3333	86.6667
4933427D14Rik	RIKEN cDNA 4933427D14 gene [Source:MGI Symbol;Acc:MGI:1921727]	7987	0.511906	-0.96605	0.0057842	yes	down	76.3067	132.943
Gm6166	predicted gene 6166 [Source:MGI Symbol;Acc:MGI:3645893]	409	0.511872	-0.966146	0.000323835	yes	down	109.503	196.797
Mex3b	mex3 RNA binding family member B [Source:MGI Symbol;Acc:MGI:1918252]	3355	0.511292	-0.967781	0.00345608	yes	down	68	121.667
Pgk1	phosphoglycerate kinase 1 [Source:MGI Symbol;Acc:MGI:97555]	1825	0.508762	-0.974938	5.17e-06	yes	down	8008	14720.7
Tmem79	transmembrane protein 79 [Source:MGI Symbol;Acc:MGI:1919163]	2406	0.50662	-0.981024	0.00651471	yes	down	50.0267	93.7733
Tgfb3	transforming growth factor, beta 3 [Source:MGI Symbol;Acc:MGI:98727]	3383	0.505896	-0.983089	0.00838672	yes	down	75	138.333
Fmnl1	formin-like 1 [Source:MGI Symbol;Acc:MGI:1888994]	3824	0.505815	-0.983317	0.0193598	yes	down	119	210
Cav1	caveolin 1, caveolae protein [Source:MGI Symbol;Acc:MGI:102709]	2522	0.504853	-0.986065	6.01e-07	yes	down	4744.33	8816.33
Gm45104	predicted gene 45104 [Source:MGI Symbol;Acc:MGI:5753680]	4350	0.50392	-0.988734	0.0249803	yes	down	47.6433	88.89
Tubb5	tubulin, beta 5 class I [Source:MGI Symbol;Acc:MGI:107812]	2649	0.503475	-0.990008	0.000164417	yes	down	15898.7	29207
Sdc3	syndecan 3 [Source:MGI Symbol;Acc:MGI:1349163]	4973	0.503057	-0.991207	0.00545671	yes	down	53.0067	95.6667
S100a10	S100 calcium binding protein A10 (calpactin) [Source:MGI Symbol;Acc:MGI:1339468]	685	0.502384	-0.993138	0.00033907	yes	down	2652	4955.67
Acsbg1	acyl-CoA synthetase bubblegum family member 1 [Source:MGI Symbol;Acc:MGI:2385656]	2880	0.50229	-0.993408	0.0326064	yes	down	25	47.3333
Adamts5	a disintegrin-like and metallopeptidase (reprolysin type) with thrombospondin type 1 motif, 5 (aggrecanase-2) [Source:MGI Symbol;Acc:MGI:1346321]	10791	0.501779	-0.994875	0.000184054	yes	down	2150	3992.67
Pgam1	phosphoglycerate mutase 1 [Source:MGI Symbol;Acc:MGI:97552]	1775	0.501188	-0.996576	1.97e-07	yes	down	11665	21693.7
Pfkl	phosphofructokinase, liver, B-type [Source:MGI Symbol;Acc:MGI:97547]	3730	0.500839	-0.997581	1.59e-09	yes	down	2427	4474.33
Shank2	SH3 and multiple ankyrin repeat domains 2 [Source:MGI Symbol;Acc:MGI:2671987]	8988	0.500501	-0.998556	0.0012753	yes	down	155.667	279
Car5b	carbonic anhydrase 5b, mitochondrial [Source:MGI Symbol;Acc:MGI:1926249]	3436	0.500209	-0.999398	2.62e-05	yes	down	779.277	1466.05
Gvin1	GTPase, very large interferon inducible 1 [Source:MGI Symbol;Acc:MGI:1921808]	9005	0.49991	-1.00026	0.00143248	yes	down	190.807	341.653
F730043M19Rik	RIKEN cDNA F730043M19 gene [Source:MGI Symbol;Acc:MGI:2443237]	3312	0.499666	-1.00097	0.000740884	yes	down	108.02	196.91
Ifi47	interferon gamma inducible protein 47 [Source:MGI Symbol;Acc:MGI:99448]	1678	0.499631	-1.00107	0.00649602	yes	down	177.333	335.313
Gm49083	predicted gene, 49083 [Source:MGI Symbol;Acc:MGI:6118469]	2385	0.497295	-1.00783	0.0420174	yes	down	22.0633	42.2733
9930111J21Rik1	RIKEN cDNA 9930111J21 gene 1 [Source:MGI Symbol;Acc:MGI:3041173]	3863	0.496649	-1.0097	0.00252997	yes	down	125.717	231.017
Arhgap45	Rho GTPase activating protein 45 [Source:MGI Symbol;Acc:MGI:1917969]	3867	0.49643	-1.01034	0.0071547	yes	down	34	64
2010204K13Rik	RIKEN cDNA 2010204K13 gene [Source:MGI Symbol;Acc:MGI:1922859]	943	0.495701	-1.01246	0.000509252	yes	down	55.6667	103.333
Tuba1b	tubulin, alpha 1B [Source:MGI Symbol;Acc:MGI:107804]	1743	0.495673	-1.01254	8.94e-07	yes	down	17413.6	32462.6
Gm49392	predicted gene, 49392 [Source:MGI Symbol;Acc:MGI:6121621]	1659	0.495425	-1.01326	0.0182512	yes	down	27.24	51.1933
Ctsw	cathepsin W [Source:MGI Symbol;Acc:MGI:1338045]	1241	0.493578	-1.01865	0.00354789	yes	down	35.3333	66.3333
Cyp4b1	cytochrome P450, family 4, subfamily b, polypeptide 1 [Source:MGI Symbol;Acc:MGI:103225]	1892	0.492448	-1.02196	0.00242994	yes	down	54.3333	103
Gpsm3	G-protein signalling modulator 3 (AGS3-like, C. elegans) [Source:MGI Symbol;Acc:MGI:2146785]	1343	0.490525	-1.0276	0.00357748	yes	down	49.6667	92
Carns1	carnosine synthase 1 [Source:MGI Symbol;Acc:MGI:2147595]	3968	0.490076	-1.02892	0.000783468	yes	down	71.8567	134.6
C4bp	complement component 4 binding protein [Source:MGI Symbol;Acc:MGI:88229]	3045	0.48971	-1.03	0.0264605	yes	down	26.3333	51.3333
Cys1	cystin 1 [Source:MGI Symbol;Acc:MGI:2177632]	1856	0.488444	-1.03373	0.00486945	yes	down	74	143
Cacna1a	calcium channel, voltage-dependent, P/Q type, alpha 1A subunit [Source:MGI Symbol;Acc:MGI:109482]	8370	0.488221	-1.03439	0.00764821	yes	down	80.3333	154.333
Emx2os	Emx2 opposite strand/antisense transcript (non-protein coding) [Source:MGI Symbol;Acc:MGI:3052329]	5023	0.487911	-1.03531	0.033897	yes	down	23.34	44.4067
Pcolce2	procollagen C-endopeptidase enhancer 2 [Source:MGI Symbol;Acc:MGI:1923727]	4438	0.487597	-1.03624	0.00109854	yes	down	71.6667	136.667
Ang	angiogenin, ribonuclease, RNase A family, 5 [Source:MGI Symbol;Acc:MGI:88022]	1094	0.486863	-1.03841	0.0470905	yes	down	18.4433	35.0967
Pclaf	PCNA clamp associated factor [Source:MGI Symbol;Acc:MGI:1915276]	2188	0.486588	-1.03923	5.36e-05	yes	down	1540.67	2969.33
Gm21981	predicted gene 21981 [Source:MGI Symbol;Acc:MGI:5439450]	2721	0.486505	-1.03947	0.0306448	yes	down	30.5	57.66
Tpi1	triosephosphate isomerase 1 [Source:MGI Symbol;Acc:MGI:98797]	1601	0.486092	-1.0407	9.97e-06	yes	down	11071.7	21353.3
Gm2606	predicted pseudogene 2606 [Source:MGI Symbol;Acc:MGI:3780774]	1002	0.485254	-1.04319	1.92e-05	yes	down	83.76	159.6
Tppp3	tubulin polymerization-promoting protein family member 3 [Source:MGI Symbol;Acc:MGI:1915221]	1127	0.482884	-1.05025	0.0113194	yes	down	121.667	240.667
Nrp1	neuropilin 1 [Source:MGI Symbol;Acc:MGI:106206]	3597	0.482203	-1.05229	4.58e-05	yes	down	403	758.333
Upp1	uridine phosphorylase 1 [Source:MGI Symbol;Acc:MGI:1097668]	1157	0.481947	-1.05305	0.0416953	yes	down	15.3333	29
Tubb4b	tubulin, beta 4B class IVB [Source:MGI Symbol;Acc:MGI:1915472]	1598	0.481876	-1.05327	5.61e-07	yes	down	5391.67	10435.7
Pcdh18	protocadherin 18 [Source:MGI Symbol;Acc:MGI:1920423]	5168	0.480331	-1.0579	0.0100187	yes	down	103.667	191.667
H2bc4	H2B clustered histone 4 [Source:MGI Symbol;Acc:MGI:1915274]	1156	0.480152	-1.05844	7.44e-05	yes	down	204.17	400.833
Tubb6	tubulin, beta 6 class V [Source:MGI Symbol;Acc:MGI:1915201]	1758	0.480131	-1.0585	2.08e-07	yes	down	2198.66	4264.29
Epor	erythropoietin receptor [Source:MGI Symbol;Acc:MGI:95408]	1761	0.478968	-1.062	0.0156186	yes	down	50	98.3333
Dipk2a	divergent protein kinase domain 2A [Source:MGI Symbol;Acc:MGI:1916111]	3950	0.475719	-1.07182	0.000125683	yes	down	117	230
Tgtp2	T cell specific GTPase 2 [Source:MGI Symbol;Acc:MGI:3710083]	2810	0.472226	-1.08245	0.016591	yes	down	30.39	60.7133
Tm4sf1	transmembrane 4 superfamily member 1 [Source:MGI Symbol;Acc:MGI:104678]	3372	0.471993	-1.08316	3.44e-05	yes	down	678	1342
Krt8	keratin 8 [Source:MGI Symbol;Acc:MGI:96705]	1958	0.470902	-1.0865	0.0155614	yes	down	22	42.6667
Cavin2	caveolae associated 2 [Source:MGI Symbol;Acc:MGI:99513]	3055	0.470773	-1.0869	0.0326878	yes	down	37	75.6667
Fabp5	fatty acid binding protein 5, epidermal [Source:MGI Symbol;Acc:MGI:101790]	987	0.469739	-1.09007	6.87e-13	yes	down	996.163	1958.54
Trib1	tribbles pseudokinase 1 [Source:MGI Symbol;Acc:MGI:2443397]	4330	0.469333	-1.09132	0.00136971	yes	down	162.667	324.667
Sema7a	sema domain, immunoglobulin domain (Ig), and GPI membrane anchor, (semaphorin) 7A [Source:MGI Symbol;Acc:MGI:1306826]	3297	0.46883	-1.09286	0.0272402	yes	down	44.3333	90.3333
Ror1	receptor tyrosine kinase-like orphan receptor 1 [Source:MGI Symbol;Acc:MGI:1347520]	5762	0.468239	-1.09468	0.0485864	yes	down	29.3333	58
Gm16754	predicted gene, 16754 [Source:MGI Symbol;Acc:MGI:4439678]	2077	0.466918	-1.09876	0.00627774	yes	down	33.0767	65.5933
Car2	carbonic anhydrase 2 [Source:MGI Symbol;Acc:MGI:88269]	1788	0.465889	-1.10194	0.0029329	yes	down	119.667	242
Serp2	stress-associated endoplasmic reticulum protein family member 2 [Source:MGI Symbol;Acc:MGI:1919911]	748	0.465532	-1.10305	0.000250309	yes	down	68	136.333
Gm9747	predicted gene 9747 [Source:MGI Symbol;Acc:MGI:3710571]	2822	0.46483	-1.10523	3.84e-05	yes	down	137.39	274.6
Spata20	spermatogenesis associated 20 [Source:MGI Symbol;Acc:MGI:2183449]	2627	0.464828	-1.10523	0.0461383	yes	down	37.6667	77.3333
Kitl	kit ligand [Source:MGI Symbol;Acc:MGI:96974]	5648	0.464028	-1.10772	0.0083604	yes	down	52.6667	106
F2rl1	coagulation factor II (thrombin) receptor-like 1 [Source:MGI Symbol;Acc:MGI:101910]	2741	0.462783	-1.11159	5.65e-05	yes	down	718.667	1435
Ndrg2	N-myc downstream regulated gene 2 [Source:MGI Symbol;Acc:MGI:1352498]	2099	0.460567	-1.11852	6.17e-06	yes	down	307	620
Coro1a	coronin, actin binding protein 1A [Source:MGI Symbol;Acc:MGI:1345961]	1660	0.460245	-1.11953	0.0187387	yes	down	22.6667	46.3333
Plac8	placenta-specific 8 [Source:MGI Symbol;Acc:MGI:2445289]	738	0.459667	-1.12134	0.000261757	yes	down	439	885.667
Tnnt2	troponin T2, cardiac [Source:MGI Symbol;Acc:MGI:104597]	1172	0.459284	-1.12254	2.68e-06	yes	down	406	824.667
S100a11	S100 calcium binding protein A11 [Source:MGI Symbol;Acc:MGI:1338798]	511	0.45915	-1.12296	5.38e-05	yes	down	4180	8573.48
Gm12070	predicted gene 12070 [Source:MGI Symbol;Acc:MGI:3650751]	1002	0.457952	-1.12673	0.0193667	yes	down	28.4267	57.26
Glrx	glutaredoxin [Source:MGI Symbol;Acc:MGI:2135625]	1345	0.457777	-1.12728	0.000450538	yes	down	132	274
Cxcl1	chemokine (C-X-C motif) ligand 1 [Source:MGI Symbol;Acc:MGI:108068]	953	0.45709	-1.12945	0.0114962	yes	down	54.3333	107.333
Ctxn1	cortexin 1 [Source:MGI Symbol;Acc:MGI:88566]	1212	0.456462	-1.13143	1.14e-07	yes	down	361.333	730
Tnnc2	troponin C2, fast [Source:MGI Symbol;Acc:MGI:98780]	700	0.45566	-1.13397	0.014006	yes	down	49.6667	105
Map3k7cl	Map3k7 C-terminal like [Source:MGI Symbol;Acc:MGI:2446584]	1652	0.454634	-1.13722	0.000574432	yes	down	471.333	983
Sigirr	single immunoglobulin and toll-interleukin 1 receptor (TIR) domain [Source:MGI Symbol;Acc:MGI:1344402]	1990	0.453867	-1.13966	0.0027064	yes	down	52.6667	107
Cd24a	CD24a antigen [Source:MGI Symbol;Acc:MGI:88323]	743	0.453207	-1.14176	2.66e-06	yes	down	4701	9801.67
Cdh16	cadherin 16 [Source:MGI Symbol;Acc:MGI:106671]	2874	0.451325	-1.14776	9.11e-06	yes	down	776.29	1607.72
P2ry1	purinergic receptor P2Y, G-protein coupled 1 [Source:MGI Symbol;Acc:MGI:105049]	3614	0.45068	-1.14982	0.0438875	yes	down	15.6667	31.85
Cdc42ep2	CDC42 effector protein (Rho GTPase binding) 2 [Source:MGI Symbol;Acc:MGI:1929744]	3411	0.450493	-1.15042	0.00024599	yes	down	179.857	376.667
Hs3st1	heparan sulfate (glucosamine) 3-O-sulfotransferase 1 [Source:MGI Symbol;Acc:MGI:1201606]	1686	0.447473	-1.16013	0.00447015	yes	down	48.3333	97.6667
Serpine1	serine (or cysteine) peptidase inhibitor, clade E, member 1 [Source:MGI Symbol;Acc:MGI:97608]	2697	0.445278	-1.16722	2.88e-09	yes	down	933	1944.33
Stra6	stimulated by retinoic acid gene 6 [Source:MGI Symbol;Acc:MGI:107742]	2871	0.445149	-1.16764	0.0163867	yes	down	42.3333	88.3333
Egln3	egl-9 family hypoxia-inducible factor 3 [Source:MGI Symbol;Acc:MGI:1932288]	2662	0.44497	-1.16822	8.85e-06	yes	down	130.333	272.333
Muc6	mucin 6, gastric [Source:MGI Symbol;Acc:MGI:2663233]	15593	0.444121	-1.17097	0.00101574	yes	down	65.3333	135
Slco5a1	solute carrier organic anion transporter family, member 5A1 [Source:MGI Symbol;Acc:MGI:2443431]	8463	0.44227	-1.177	0.00201751	yes	down	43.3333	89.3333
Prelid2	PRELI domain containing 2 [Source:MGI Symbol;Acc:MGI:1924869]	868	0.44075	-1.18197	0.00108629	yes	down	115.333	245
Rab27b	RAB27B, member RAS oncogene family [Source:MGI Symbol;Acc:MGI:1931295]	2842	0.438891	-1.18806	0.00323033	yes	down	34.3333	73
Tubb2a	tubulin, beta 2A class IIA [Source:MGI Symbol;Acc:MGI:107861]	1610	0.436849	-1.19479	4e-05	yes	down	614.127	1306.72
4933427I04Rik	Riken cDNA 4933427I04 gene [Source:MGI Symbol;Acc:MGI:3613760]	2183	0.436691	-1.19531	0.00102983	yes	down	80.15	166.797
Rrad	Ras-related associated with diabetes [Source:MGI Symbol;Acc:MGI:1930943]	1577	0.436575	-1.1957	0.0315335	yes	down	32	69.3333
Gm30794	predicted gene, 30794 [Source:MGI Symbol;Acc:MGI:5589953]	1522	0.436493	-1.19597	0.040773	yes	down	30	66
Krt10	keratin 10 [Source:MGI Symbol;Acc:MGI:96685]	2094	0.433999	-1.20423	0.00611768	yes	down	20.3333	43.6667
St3gal1	ST3 beta-galactoside alpha-2,3-sialyltransferase 1 [Source:MGI Symbol;Acc:MGI:98304]	2337	0.433946	-1.20441	3.22e-05	yes	down	59	124.667
Angptl4	angiopoietin-like 4 [Source:MGI Symbol;Acc:MGI:1888999]	3308	0.433598	-1.20557	0.0363006	yes	down	36	78.5933
Sgk2	serum/glucocorticoid regulated kinase 2 [Source:MGI Symbol;Acc:MGI:1351318]	2693	0.43216	-1.21036	0.0458096	yes	down	12.3333	26.6667
Pdk1	pyruvate dehydrogenase kinase, isoenzyme 1 [Source:MGI Symbol;Acc:MGI:1926119]	5185	0.430517	-1.21586	1.36e-05	yes	down	1239.67	2701
Adam8	a disintegrin and metallopeptidase domain 8 [Source:MGI Symbol;Acc:MGI:107825]	3117	0.429841	-1.21813	0.000263856	yes	down	51.3333	109
Zfp335os	zinc finger protein 335, opposite strand [Source:MGI Symbol;Acc:MGI:3649775]	1132	0.428677	-1.22204	0.0227934	yes	down	13.6667	29.3767
Tuba1c	tubulin, alpha 1C [Source:MGI Symbol;Acc:MGI:1095409]	1982	0.426068	-1.23084	2.55e-09	yes	down	2686.42	5837.96
Elovl6	ELOVL family member 6, elongation of long chain fatty acids (yeast) [Source:MGI Symbol;Acc:MGI:2156528]	2610	0.425766	-1.23187	2.05e-05	yes	down	1569.67	3477.67
Gm43118	predicted gene 43118 [Source:MGI Symbol;Acc:MGI:5663255]	775	0.425264	-1.23357	0.0011249	yes	down	92.4767	194.723
Gadd45g	growth arrest and DNA-damage-inducible 45 gamma [Source:MGI Symbol;Acc:MGI:1346325]	1071	0.424348	-1.23668	2.36e-05	yes	down	182.667	402.667
Krt80	keratin 80 [Source:MGI Symbol;Acc:MGI:1921377]	3067	0.424213	-1.23714	1.12e-08	yes	down	186.333	401
Mmp2	matrix metallopeptidase 2 [Source:MGI Symbol;Acc:MGI:97009]	3078	0.420899	-1.24845	0.0288421	yes	down	17.7967	36.8467
Fbn1	fibrillin 1 [Source:MGI Symbol;Acc:MGI:95489]	9847	0.420831	-1.24869	0.0114408	yes	down	51.6667	109
Ccnd1	cyclin D1 [Source:MGI Symbol;Acc:MGI:88313]	3740	0.420275	-1.2506	1.68e-06	yes	down	1489.46	3286.75
Sox11	SRY (sex determining region Y)-box 11 [Source:MGI Symbol;Acc:MGI:98359]	8311	0.418481	-1.25677	3.36e-05	yes	down	106	231
Smtnl2	smoothelin-like 2 [Source:MGI Symbol;Acc:MGI:2442764]	2624	0.418049	-1.25826	0.000202977	yes	down	281.333	639.667
Paqr5	progestin and adipoQ receptor family member V [Source:MGI Symbol;Acc:MGI:1921340]	3566	0.418017	-1.25837	2.89e-07	yes	down	169.667	369.667
Fam171a1	family with sequence similarity 171, member A1 [Source:MGI Symbol;Acc:MGI:2442917]	4149	0.416447	-1.26379	2.74e-08	yes	down	230.333	510
Sema3c	sema domain, immunoglobulin domain (Ig), short basic domain, secreted, (semaphorin) 3C [Source:MGI Symbol;Acc:MGI:107557]	5491	0.4156	-1.26673	1.55e-12	yes	down	819.333	1818.67
Phlda1	pleckstrin homology like domain, family A, member 1 [Source:MGI Symbol;Acc:MGI:1096880]	1949	0.415246	-1.26796	0.000719562	yes	down	241.333	536
Psme2b	protease (prosome, macropain) activator subunit 2B [Source:MGI Symbol;Acc:MGI:1341073]	837	0.415015	-1.26877	0.00348686	yes	down	25.09	55.5833
Pcyt1b	phosphate cytidylyltransferase 1, choline, beta isoform [Source:MGI Symbol;Acc:MGI:2147987]	4888	0.414958	-1.26896	4.95e-06	yes	down	244.667	553.667
Pak1	p21 (RAC1) activated kinase 1 [Source:MGI Symbol;Acc:MGI:1339975]	3065	0.41468	-1.26993	3.63e-05	yes	down	60.3333	132
Malrd1	MAM and LDL receptor class A domain containing 1 [Source:MGI Symbol;Acc:MGI:1928271]	6738	0.412597	-1.27719	0.0240306	yes	down	18	40
Gm47813	predicted gene, 47813 [Source:MGI Symbol;Acc:MGI:6096997]	1040	0.411065	-1.28256	0.0038708	yes	down	28.6667	63.3333
Kcnj14	potassium inwardly-rectifying channel, subfamily J, member 14 [Source:MGI Symbol;Acc:MGI:2384820]	2681	0.409774	-1.2871	0.0183551	yes	down	12.3333	27.6667
Thbd	thrombomodulin [Source:MGI Symbol;Acc:MGI:98736]	3723	0.403168	-1.31055	0.0368331	yes	down	10.6667	25.3333
Gm8773	predicted gene 8773 [Source:MGI Symbol;Acc:MGI:3646213]	1268	0.402043	-1.31458	0.00579501	yes	down	34.3333	80.6667
Adcy7	adenylate cyclase 7 [Source:MGI Symbol;Acc:MGI:102891]	5951	0.401702	-1.3158	0.0244262	yes	down	15.6667	35.6667
Efhd1	EF hand domain containing 1 [Source:MGI Symbol;Acc:MGI:1921607]	1854	0.401447	-1.31672	0.00216894	yes	down	121	288.667
Gjb3	gap junction protein, beta 3 [Source:MGI Symbol;Acc:MGI:95721]	1880	0.401171	-1.31771	0.00136434	yes	down	64.6667	148
Srd5a1	steroid 5 alpha-reductase 1 [Source:MGI Symbol;Acc:MGI:98400]	2644	0.400864	-1.31881	8.44e-09	yes	down	277.53	643.543
Spns2	spinster homolog 2 [Source:MGI Symbol;Acc:MGI:2384936]	3241	0.400041	-1.32178	7.49e-10	yes	down	520.333	1224.67
Nmnat2	nicotinamide nucleotide adenylyltransferase 2 [Source:MGI Symbol;Acc:MGI:2444155]	4626	0.39733	-1.33159	0.0168718	yes	down	16.62	39.3333
Bcl3	B cell leukemia/lymphoma 3 [Source:MGI Symbol;Acc:MGI:88140]	1850	0.3973	-1.3317	0.000641414	yes	down	25.6667	60.3333
Lurap1l	leucine rich adaptor protein 1-like [Source:MGI Symbol;Acc:MGI:106510]	3066	0.396552	-1.33442	0.00110022	yes	down	40.6667	96.3333
Gm39307	predicted gene, 39307 [Source:MGI Symbol;Acc:MGI:5622192]	1037	0.395083	-1.33977	0.0140645	yes	down	16.3333	36.6667
Cdkl1	cyclin-dependent kinase-like 1 (CDC2-related kinase) [Source:MGI Symbol;Acc:MGI:1918341]	1689	0.395019	-1.34001	0.00337926	yes	down	99.4967	241.567
Tfrc	transferrin receptor [Source:MGI Symbol;Acc:MGI:98822]	4890	0.394977	-1.34016	5.32e-07	yes	down	2703.33	6501
Ldha	lactate dehydrogenase A [Source:MGI Symbol;Acc:MGI:96759]	1815	0.39388	-1.34417	2.83e-09	yes	down	13152.3	31127.3
Megf6	multiple EGF-like-domains 6 [Source:MGI Symbol;Acc:MGI:1919351]	6851	0.393457	-1.34572	0.0013761	yes	down	130	318
Gm50147	predicted gene, 50147 [Source:MGI Symbol;Acc:MGI:6302902]	602	0.39013	-1.35797	0.047984	yes	down	8.33333	19
Adgrl2	adhesion G protein-coupled receptor L2 [Source:MGI Symbol;Acc:MGI:2139714]	6052	0.3875	-1.36773	0.00741984	yes	down	17.6667	41
Fam162a	family with sequence similarity 162, member A [Source:MGI Symbol;Acc:MGI:1917436]	718	0.38707	-1.36933	4.66e-06	yes	down	434.333	1054
Thbs1	thrombospondin 1 [Source:MGI Symbol;Acc:MGI:98737]	5848	0.384826	-1.37772	0.028888	yes	down	4358.67	10472
Gck	glucokinase [Source:MGI Symbol;Acc:MGI:1270854]	2361	0.384279	-1.37977	0.0328316	yes	down	13	32.6667
Olfr56	olfactory receptor 56 [Source:MGI Symbol;Acc:MGI:1333785]	1551	0.384276	-1.37979	0.0421675	yes	down	7.33333	17.6867
Gm20463	predicted gene 20463 [Source:MGI Symbol;Acc:MGI:5141928]	366	0.383053	-1.38438	0.0482609	yes	down	9.14	21.1733
3300005D01Rik	RIKEN cDNA 3300005D01 gene [Source:MGI Symbol;Acc:MGI:1925762]	1174	0.380644	-1.39349	4.54e-05	yes	down	58	143
S100a3	S100 calcium binding protein A3 [Source:MGI Symbol;Acc:MGI:1338849]	509	0.379346	-1.39841	0.00369534	yes	down	22	55.3333
Hunk	hormonally upregulated Neu-associated kinase [Source:MGI Symbol;Acc:MGI:1347352]	5393	0.379025	-1.39963	0.00289173	yes	down	26.3333	65.6667
Ccdc80	coiled-coil domain containing 80 [Source:MGI Symbol;Acc:MGI:1915146]	3648	0.376587	-1.40894	8.32e-06	yes	down	212.333	512
Gm17108	predicted gene 17108 [Source:MGI Symbol;Acc:MGI:4937935]	2877	0.376334	-1.40992	0.0272016	yes	down	11.16	26.1567
Asb5	ankyrin repeat and SOCs box-containing 5 [Source:MGI Symbol;Acc:MGI:1923544]	1585	0.375584	-1.41279	0.0115444	yes	down	12.3333	30.6667
Gulp1	GULP, engulfment adaptor PTB domain containing 1 [Source:MGI Symbol;Acc:MGI:1920407]	1399	0.373954	-1.41907	0.0394792	yes	down	8.66667	21.3333
Itga2	integrin alpha 2 [Source:MGI Symbol;Acc:MGI:96600]	7108	0.372462	-1.42484	0.00578992	yes	down	37.6667	91.3333
Slc6a19	solute carrier family 6 (neurotransmitter transporter), member 19 [Source:MGI Symbol;Acc:MGI:1921588]	3936	0.367846	-1.44282	0.00116518	yes	down	34.6667	89.3333
Tubb2b	tubulin, beta 2B class IIB [Source:MGI Symbol;Acc:MGI:1920960]	2182	0.367399	-1.44458	6.02e-15	yes	down	474.873	1185.28
Kbtbd11	kelch repeat and BTB (POZ) domain containing 11 [Source:MGI Symbol;Acc:MGI:1922151]	5696	0.367253	-1.44515	0.0277848	yes	down	33.5167	87.64
Irag1	inositol 1,4,5-triphosphate receptor associated 1 [Source:MGI Symbol;Acc:MGI:1338023]	5953	0.366672	-1.44744	0.044778	yes	down	6.66667	16.6667
4931408D14Rik	RIKEN cDNA 4931408D14 gene [Source:NCBI gene (formerly Entrezgene);Acc:77059]	3166	0.365108	-1.4536	0.0458215	yes	down	7.33333	19.3333
Mxd3	Max dimerization protein 3 [Source:MGI Symbol;Acc:MGI:104987]	1327	0.364471	-1.45612	2.41e-05	yes	down	180.043	463.517
Prtn3	proteinase 3 [Source:MGI Symbol;Acc:MGI:893580]	1025	0.363588	-1.45962	0.00965942	yes	down	11.3333	29
Tmsb4x	thymosin, beta 4, X chromosome [Source:MGI Symbol;Acc:MGI:99510]	698	0.363539	-1.45982	1.66e-05	yes	down	410	1049
Ptpn22	protein tyrosine phosphatase, non-receptor type 22 (lymphoid) [Source:MGI Symbol;Acc:MGI:107170]	2743	0.359982	-1.474	0.0165242	yes	down	9.66667	24.6667
BC046401	cDNA sequence BC046401 [Source:MGI Symbol;Acc:MGI:2683561]	847	0.359399	-1.47634	0.0129541	yes	down	9.33333	24
4930461G14Rik	RIKEN cDNA 4930461G14 gene [Source:MGI Symbol;Acc:MGI:1922129]	1566	0.35838	-1.48044	0.00843845	yes	down	27.6667	73
Nrn1	neuritin 1 [Source:MGI Symbol;Acc:MGI:1915654]	691	0.357107	-1.48557	0.0011689	yes	down	53.6667	138.333
Tigit	T cell immunoreceptor with Ig and ITIM domains [Source:MGI Symbol;Acc:MGI:3642260]	919	0.356104	-1.48963	0.0294024	yes	down	7.66667	20
Spon2	spondin 2, extracellular matrix protein [Source:MGI Symbol;Acc:MGI:1923724]	2045	0.354882	-1.49459	0.00167444	yes	down	69.6667	187
Omp	olfactory marker protein [Source:MGI Symbol;Acc:MGI:97436]	2144	0.353346	-1.50084	0.00898558	yes	down	11	28.6667
Sema6b	sema domain, transmembrane domain (TM), and cytoplasmic domain, (semaphorin) 6B [Source:MGI Symbol;Acc:MGI:1202889]	3736	0.353103	-1.50184	6.08e-05	yes	down	28.6667	76
Gjb4	gap junction protein, beta 4 [Source:MGI Symbol;Acc:MGI:95722]	1445	0.352266	-1.50526	2.53e-06	yes	down	109.667	292.333
Adm	adrenomedullin [Source:MGI Symbol;Acc:MGI:108058]	1390	0.351399	-1.50882	0.0260553	yes	down	13.3333	35.3333
Il33	interleukin 33 [Source:MGI Symbol;Acc:MGI:1924375]	2537	0.3484	-1.52118	0.0325849	yes	down	10.6667	29
Lgr6	leucine-rich repeat-containing G protein-coupled receptor 6 [Source:MGI Symbol;Acc:MGI:2441805]	6675	0.348343	-1.52142	0.00110125	yes	down	21	55
Upk3bl	uroplakin 3B-like [Source:MGI Symbol;Acc:MGI:1916915]	1119	0.344481	-1.53751	0.00427858	yes	down	13.3333	36.3333
Spp1	secreted phosphoprotein 1 [Source:MGI Symbol;Acc:MGI:98389]	1411	0.343326	-1.54235	3.71e-11	yes	down	672	1828.67
Klk10	kallikrein related-peptidase 10 [Source:MGI Symbol;Acc:MGI:1916790]	1373	0.342243	-1.54691	0.0236376	yes	down	8.33333	23
Galnt18	polypeptide N-acetylgalactosaminyltransferase 18 [Source:MGI Symbol;Acc:MGI:2446239]	2575	0.341358	-1.55064	0.000250873	yes	down	25.6667	68.6667
Plpp3	phospholipid phosphatase 3 [Source:MGI Symbol;Acc:MGI:1915166]	3159	0.341232	-1.55118	0.000142301	yes	down	23	61.6667
Pcdh9	protocadherin 9 [Source:MGI Symbol;Acc:MGI:1306801]	3714	0.341007	-1.55213	0.0206177	yes	down	8	22
Oacyl	O-acyltransferase like [Source:MGI Symbol;Acc:MGI:2442915]	3431	0.338525	-1.56267	0.0189633	yes	down	9	25.3233
Fst	follistatin [Source:MGI Symbol;Acc:MGI:95586]	1851	0.337303	-1.56788	0.000589686	yes	down	38.3333	107.667
Edn1	endothelin 1 [Source:MGI Symbol;Acc:MGI:95283]	2139	0.336207	-1.57258	0.00857237	yes	down	14	37.3333
Gm13056	predicted gene 13056 [Source:MGI Symbol;Acc:MGI:3650725]	1366	0.335622	-1.57509	0.00544635	yes	down	11.6667	32.6667
H4c9	H4 clustered histone 9 [Source:MGI Symbol;Acc:MGI:2448432]	727	0.331835	-1.59146	0.000199897	yes	down	22.6667	64.1
Bnip3	BCL2/adenovirus E1B interacting protein 3 [Source:MGI Symbol;Acc:MGI:109326]	1756	0.3308	-1.59597	7.43e-07	yes	down	954.87	2723.21
Cxcl12	chemokine (C-X-C motif) ligand 12 [Source:MGI Symbol;Acc:MGI:103556]	5627	0.329757	-1.60053	0.000151025	yes	down	34.3333	99.3333
Ccbe1	collagen and calcium binding EGF domains 1 [Source:MGI Symbol;Acc:MGI:2445053]	6572	0.328298	-1.60692	0.0444354	yes	down	7.33333	21.3333
F730311O21Rik	RIKEN cDNA F730311O21 gene [Source:MGI Symbol;Acc:MGI:3643355]	5447	0.327666	-1.6097	0.0111207	yes	down	8.66667	24.6667
Cldn1	claudin 1 [Source:MGI Symbol;Acc:MGI:1276109]	3247	0.3261	-1.61662	3.55e-06	yes	down	35.3333	101.667
Kcnf1	potassium voltage-gated channel, subfamily F, member 1 [Source:MGI Symbol;Acc:MGI:2687399]	4789	0.324892	-1.62197	0.013431	yes	down	9.66667	28.3333
Gm45001	predicted gene 45001 [Source:MGI Symbol;Acc:MGI:5753577]	2515	0.315905	-1.66244	0.0437758	yes	down	5.33333	16
D630011A20Rik	RIKEN cDNA D630011A20 gene [Source:MGI Symbol;Acc:MGI:3642132]	500	0.314095	-1.67073	0.00457773	yes	down	10.3333	31.3333
Rgs11	regulator of G-protein signaling 11 [Source:MGI Symbol;Acc:MGI:1354739]	2006	0.313595	-1.67302	0.0195617	yes	down	9.66667	29.3333
Kctd12	potassium channel tetramerisation domain containing 12 [Source:MGI Symbol;Acc:MGI:2145823]	6057	0.312642	-1.67742	0.00274993	yes	down	10.6667	31.3333
Gm35853	predicted gene, 35853 [Source:MGI Symbol;Acc:MGI:5595012]	2534	0.312564	-1.67778	0.0450826	yes	down	4.38	12.6267
Flrt2	fibronectin leucine rich transmembrane protein 2 [Source:MGI Symbol;Acc:MGI:3603594]	7099	0.312465	-1.67823	5.19e-05	yes	down	27.6667	80.3333
Gjb5	gap junction protein, beta 5 [Source:MGI Symbol;Acc:MGI:95723]	1721	0.310025	-1.68954	0.0207361	yes	down	5.66667	16.6667
Il18rap	interleukin 18 receptor accessory protein [Source:MGI Symbol;Acc:MGI:1338888]	4889	0.308956	-1.69453	0.00209841	yes	down	15.3333	45.3333
Gm16046	predicted gene 16046 [Source:MGI Symbol;Acc:MGI:3802093]	1147	0.308728	-1.69559	0.040719	yes	down	9	27
Cxcl5	chemokine (C-X-C motif) ligand 5 [Source:MGI Symbol;Acc:MGI:1096868]	1575	0.304427	-1.71583	0.0110391	yes	down	6.33333	19.3333
Ak4	adenylate kinase 4 [Source:MGI Symbol;Acc:MGI:87979]	4360	0.304171	-1.71705	2.48e-06	yes	down	227.667	707
Rnf183	ring finger protein 183 [Source:MGI Symbol;Acc:MGI:1923322]	573	0.298794	-1.74278	0.0162386	yes	down	6.66667	21
Lsp1	lymphocyte specific 1 [Source:MGI Symbol;Acc:MGI:96832]	1695	0.294839	-1.762	0.0216811	yes	down	5.33333	16.6667
Baalc	brain and acute leukemia, cytoplasmic [Source:MGI Symbol;Acc:MGI:1928704]	4185	0.291648	-1.7777	0.00058759	yes	down	15.6667	47.99
Fgf1	fibroblast growth factor 1 [Source:MGI Symbol;Acc:MGI:95515]	3981	0.289612	-1.78781	0.00721232	yes	down	14.3367	47.6667
Mkrn2os	makorin, ring finger protein 2, opposite strand [Source:MGI Symbol;Acc:MGI:1917541]	964	0.28329	-1.81965	0.0313407	yes	down	4.66667	15.3333
Mustn1	musculoskeletal, embryonic nuclear protein 1 [Source:MGI Symbol;Acc:MGI:1913425]	1236	0.282885	-1.82171	0.0109975	yes	down	6.33333	20
Cpn1	carboxypeptidase N, polypeptide 1 [Source:MGI Symbol;Acc:MGI:2135874]	1828	0.282174	-1.82534	0.00120403	yes	down	11.3333	38.3333
G430095P16Rik	RIKEN cDNA G430095P16 gene [Source:MGI Symbol;Acc:MGI:3588227]	721	0.281722	-1.82765	0.022427	yes	down	5.00667	16.3333
Cpm	carboxypeptidase M [Source:MGI Symbol;Acc:MGI:1917824]	5195	0.280406	-1.83441	1.1e-07	yes	down	73	243.333
Il24	interleukin 24 [Source:MGI Symbol;Acc:MGI:2135548]	1182	0.279727	-1.83791	0.000148205	yes	down	17.6667	58
Il5ra	interleukin 5 receptor, alpha [Source:MGI Symbol;Acc:MGI:96558]	1704	0.279535	-1.8389	0.0154475	yes	down	21	73
Ovol1	ovo like zinc finger 1 [Source:MGI Symbol;Acc:MGI:1330290]	2972	0.274973	-1.86264	0.0276435	yes	down	4.55333	16.0767
Ly6a	lymphocyte antigen 6 complex, locus A [Source:MGI Symbol;Acc:MGI:107527]	862	0.271984	-1.87841	2.9e-06	yes	down	56.6667	196.667
Gypc	glycophorin C [Source:MGI Symbol;Acc:MGI:1098566]	2180	0.270609	-1.88572	0.0469549	yes	down	4	13
Mgarp	mitochondria localized glutamic acid rich protein [Source:MGI Symbol;Acc:MGI:1914999]	1246	0.270048	-1.88871	0.0094	yes	down	17.3333	62
Padi1	peptidyl arginine deiminase, type I [Source:MGI Symbol;Acc:MGI:1338893]	3754	0.268151	-1.89888	0.0432757	yes	down	3.33333	11.7633
Tuba1a	tubulin, alpha 1A [Source:MGI Symbol;Acc:MGI:98869]	1803	0.267388	-1.903	0.000111852	yes	down	3559.1	12299.4
Ggt6	gamma-glutamyltransferase 6 [Source:MGI Symbol;Acc:MGI:1918772]	1818	0.266498	-1.90781	0.00358296	yes	down	10.3333	37.3333
Gm2694	predicted gene 2694 [Source:MGI Symbol;Acc:MGI:3780864]	2314	0.260328	-1.9416	0.0471027	yes	down	4.66667	16
Gm49980	predicted gene, 49980 [Source:MGI Symbol;Acc:MGI:6275257]	1183	0.253569	-1.97955	0.000142474	yes	down	17.7267	63.7567
Gm13420	predicted gene 13420 [Source:MGI Symbol;Acc:MGI:3649917]	1091	0.248658	-2.00777	0.0342625	yes	down	3.33333	12.3333
S100a4	S100 calcium binding protein A4 [Source:MGI Symbol;Acc:MGI:1330282]	498	0.244709	-2.03086	6.29e-12	yes	down	166.333	620.85
Aqp1	aquaporin 1 [Source:MGI Symbol;Acc:MGI:103201]	2627	0.240945	-2.05322	1.99e-25	yes	down	447.333	1732
Gm14150	predicted gene 14150 [Source:MGI Symbol;Acc:MGI:3651006]	1354	0.240765	-2.0543	0.0300088	yes	down	2.86	11.7767
Gpr35	G protein-coupled receptor 35 [Source:MGI Symbol;Acc:MGI:1929509]	4214	0.239353	-2.06279	0.0404735	yes	down	3.33333	13
Spns3	spinster homolog 3 [Source:MGI Symbol;Acc:MGI:1924827]	2080	0.235828	-2.08419	0.000170728	yes	down	36.6667	148.333
Gm8098	predicted gene 8098 [Source:MGI Symbol;Acc:MGI:3645749]	1499	0.229056	-2.12623	0.0410559	yes	down	2.33333	9.33333
Apln	apelin [Source:MGI Symbol;Acc:MGI:1353624]	3149	0.227856	-2.1338	6.47e-12	yes	down	71.3333	294.333
Traf1	TNF receptor-associated factor 1 [Source:MGI Symbol;Acc:MGI:101836]	3436	0.226564	-2.14201	0.00190519	yes	down	5.33333	21.3333
D630003M21Rik	RIKEN cDNA D630003M21 gene [Source:MGI Symbol;Acc:MGI:3606579]	3910	0.225178	-2.15086	0.00115301	yes	down	11.6667	50.3333
Prss23os	protease, serine 23, opposite strand [Source:MGI Symbol;Acc:MGI:1916654]	1362	0.223223	-2.16344	0.0472794	yes	down	2.73667	10.9767
Gper1	G protein-coupled estrogen receptor 1 [Source:MGI Symbol;Acc:MGI:1924104]	2537	0.220638	-2.18024	3.94e-05	yes	down	24.3333	105
Gm20036	predicted gene, 20036 [Source:MGI Symbol;Acc:MGI:5012221]	844	0.219088	-2.19042	0.0464757	yes	down	2	8.33333
Slc38a4	solute carrier family 38, member 4 [Source:MGI Symbol;Acc:MGI:1916604]	3932	0.215728	-2.21272	0.043968	yes	down	2.33333	10
Sema5a	sema domain, seven thrombospondin repeats (type 1 and type 1-like), transmembrane domain (TM) and short cytoplasmic domain, (semaphorin) 5A [Source:MGI Symbol;Acc:MGI:107556]	10809	0.215362	-2.21516	3.42e-13	yes	down	38.3333	162
Kcnj16	potassium inwardly-rectifying channel, subfamily J, member 16 [Source:MGI Symbol;Acc:MGI:1314842]	3701	0.212729	-2.23291	8.21e-08	yes	down	31.3867	141.333
Ankrd37	ankyrin repeat domain 37 [Source:MGI Symbol;Acc:MGI:3603344]	927	0.204802	-2.2877	3.44e-07	yes	down	22.3333	101.333
Ly6f	lymphocyte antigen 6 complex, locus F [Source:MGI Symbol;Acc:MGI:109441]	877	0.204314	-2.29114	0.0157409	yes	down	4.33333	20
Arsi	arylsulfatase i [Source:MGI Symbol;Acc:MGI:2670959]	2975	0.200206	-2.32044	0.0493409	yes	down	2	9.33333
Trabd2b	TraB domain containing 2B [Source:MGI Symbol;Acc:MGI:3650152]	6617	0.196597	-2.34669	9.42e-08	yes	down	19.6667	90.6667
Padi3	peptidyl arginine deiminase, type III [Source:MGI Symbol;Acc:MGI:1338891]	3072	0.195149	-2.35735	0.00149994	yes	down	4.33333	20.6667
Gm15337	predicted gene 15337 [Source:MGI Symbol;Acc:MGI:3705103]	3888	0.192082	-2.3802	0.0254401	yes	down	2	9.66667
Sag	S-antigen, retina and pineal gland (arrestin) [Source:MGI Symbol;Acc:MGI:98227]	1584	0.189333	-2.401	0.0183056	yes	down	2.34333	10.9967
Tubb3	tubulin, beta 3 class III [Source:MGI Symbol;Acc:MGI:107813]	1868	0.189244	-2.40168	9.26e-19	yes	down	56.6767	273.04
Gm10941	predicted gene 10941 [Source:MGI Symbol;Acc:MGI:3779151]	708	0.187628	-2.41405	0.0313584	yes	down	2	10
Gm20536	predicted gene 20536 [Source:MGI Symbol;Acc:MGI:5142001]	406	0.186358	-2.42385	0.0438902	yes	down	2.52667	12.6033
Gpbar1	G protein-coupled bile acid receptor 1 [Source:MGI Symbol;Acc:MGI:2653863]	1075	0.186287	-2.4244	0.0456922	yes	down	1.66667	8.33333
Tmem252	transmembrane protein 252 [Source:MGI Symbol;Acc:MGI:3583948]	5034	0.184149	-2.44106	0.00055291	yes	down	4.66667	23.6967
Ywhaq-ps3	tyrosine 3-monooxygenase/tryptophan 5-monooxygenase activation protein theta, pseudogene 3 [Source:MGI Symbol;Acc:MGI:3650241]	738	0.178709	-2.48432	0.0343998	yes	down	2	9.95
Nebl	nebulette [Source:MGI Symbol;Acc:MGI:1921353]	8079	0.176398	-2.50309	0.0102734	yes	down	2.33333	12
Htra3	HtrA serine peptidase 3 [Source:MGI Symbol;Acc:MGI:1925808]	2750	0.172137	-2.53837	0.0187069	yes	down	2	10.6667
Spink2	serine peptidase inhibitor, Kazal type 2 [Source:MGI Symbol;Acc:MGI:1917232]	631	0.169757	-2.55846	0.0398504	yes	down	1.33333	7
A530083I20Rik	RIKEN cDNA A530083I20 gene [Source:MGI Symbol;Acc:MGI:3040711]	4397	0.169726	-2.55872	0.0398665	yes	down	1.63333	8.50667
Cfap20dc	CFAP20 domain containing [Source:MGI Symbol;Acc:MGI:1926154]	2681	0.169107	-2.56399	0.0497631	yes	down	1.33333	7
6720432D03Rik	RIKEN cDNA 6720432D03 gene [Source:MGI Symbol;Acc:MGI:1924990]	1318	0.163175	-2.61551	0.0277779	yes	down	2	12
Gm5521	predicted gene 5521 [Source:MGI Symbol;Acc:MGI:3645827]	801	0.162575	-2.62082	0.0283876	yes	down	1.51	9.81667
Gm2115	predicted gene 2115 [Source:MGI Symbol;Acc:MGI:3780284]	7055	0.156713	-2.6738	6.64e-09	yes	down	16	93.3333
Gm13523	predicted gene 13523 [Source:MGI Symbol;Acc:MGI:3651426]	999	0.147387	-2.76232	0.00499289	yes	down	2	12.6667
1700028K03Rik	RIKEN cDNA 1700028K03 gene [Source:MGI Symbol;Acc:MGI:1923671]	795	0.146987	-2.76624	0.0147828	yes	down	2.33333	15.54
Bvht	braveheart long non-coding RNA [Source:MGI Symbol;Acc:MGI:5434104]	1393	0.14537	-2.7822	0.0406815	yes	down	1	6.33333
Gm12481	predicted gene 12481 [Source:MGI Symbol;Acc:MGI:3650743]	297	0.144234	-2.79352	0.0178527	yes	down	2.68333	18.4067
Cryzl2	crystallin zeta like 2 [Source:MGI Symbol;Acc:MGI:2448516]	1618	0.142357	-2.81241	0.0385455	yes	down	1.11667	6.42333
Gm45203	predicted gene 45203 [Source:MGI Symbol;Acc:MGI:5753779]	1831	0.140971	-2.82653	0.0399157	yes	down	1.33333	8
Inmt	indolethylamine N-methyltransferase [Source:MGI Symbol;Acc:MGI:102963]	1077	0.140127	-2.83519	7.09e-07	yes	down	9.66667	64
H2bc12	H2B clustered histone 12 [Source:MGI Symbol;Acc:MGI:2448399]	476	0.135633	-2.88222	0.0374914	yes	down	1.30667	6.82667
Ackr3	atypical chemokine receptor 3 [Source:MGI Symbol;Acc:MGI:109562]	3065	0.126858	-2.97871	6.58e-18	yes	down	22.6667	166.667
Gm47175	predicted gene, 47175 [Source:MGI Symbol;Acc:MGI:6095958]	1837	0.12681	-2.97926	0.0217554	yes	down	1.33333	10
Aire	autoimmune regulator (autoimmune polyendocrinopathy candidiasis ectodermal dystrophy) [Source:MGI Symbol;Acc:MGI:1338803]	1938	0.124212	-3.00912	0.0347551	yes	down	1.33333	10.3333
Ly6c1	lymphocyte antigen 6 complex, locus C1 [Source:MGI Symbol;Acc:MGI:96882]	784	0.122365	-3.03073	4.14e-07	yes	down	6	45.6667
Gm26964	predicted gene, 26964 [Source:MGI Symbol;Acc:MGI:5504079]	832	0.113534	-3.1388	0.00269073	yes	down	2.69333	20.6433
Gm13610	predicted gene 13610 [Source:MGI Symbol;Acc:MGI:3651297]	951	0.113162	-3.14354	0.00829276	yes	down	2.16667	20.34
Kif12	kinesin family member 12 [Source:MGI Symbol;Acc:MGI:1098232]	2258	0.109184	-3.19516	3.98e-06	yes	down	4	33.6667
Ppbp	pro-platelet basic protein [Source:MGI Symbol;Acc:MGI:1888712]	1083	0.108515	-3.20404	0.00965807	yes	down	1.33333	11.6667
1600027J07Rik	RIKEN cDNA 1600027J07 gene [Source:MGI Symbol;Acc:MGI:1917044]	489	0.10318	-3.27676	0.00774847	yes	down	1.33333	12.3333
Grin1	glutamate receptor, ionotropic, NMDA1 (zeta 1) [Source:MGI Symbol;Acc:MGI:95819]	4276	0.0985962	-3.34232	0.0277233	yes	down	1.66667	16.3333
Gm29340	predicted gene 29340 [Source:MGI Symbol;Acc:MGI:5580046]	3854	0.0966399	-3.37124	0.0419546	yes	down	0.666667	6.33333
Gm16897	predicted gene, 16897 [Source:MGI Symbol;Acc:MGI:4439821]	2492	0.087185	-3.51978	0.0367791	yes	down	0.666667	6.34
Smok4a	sperm motility kinase 4A [Source:NCBI gene (formerly Entrezgene);Acc:272667]	2317	0.0869005	-3.52449	0.0232605	yes	down	0.813333	6.91667
Tshz2	teashirt zinc finger family member 2 [Source:MGI Symbol;Acc:MGI:2153084]	4314	0.0863816	-3.53313	0.0214623	yes	down	0.666667	6.51
Gm45315	predicted gene 45315 [Source:MGI Symbol;Acc:MGI:5791151]	333	0.0837606	-3.57758	0.0485319	yes	down	0.813333	7.93667
Serpinb1a	serine (or cysteine) peptidase inhibitor, clade B, member 1a [Source:MGI Symbol;Acc:MGI:1913472]	1918	0.0762787	-3.71258	0.0119778	yes	down	0.666667	7.66667
Rarres2	retinoic acid receptor responder (tazarotene induced) 2 [Source:MGI Symbol;Acc:MGI:1918910]	672	0.0750066	-3.73684	0.0455136	yes	down	0.493333	3.96333
Adgra1	adhesion G protein-coupled receptor A1 [Source:MGI Symbol;Acc:MGI:1277167]	4758	0.0739603	-3.75711	0.0090437	yes	down	0.666667	8.33333
Krt90	keratin 90 [Source:MGI Symbol;Acc:MGI:3045312]	2534	0.0729228	-3.77749	0.0413537	yes	down	0.333333	4.66667
Gm9974	predicted gene 9974 [Source:MGI Symbol;Acc:MGI:3708610]	693	0.0691245	-3.85466	0.0363041	yes	down	0.333333	4.66667
Gm20744	predicted gene, 20744 [Source:MGI Symbol;Acc:MGI:5434100]	2626	0.0642983	-3.95908	0.0256931	yes	down	0.333333	5
Gm44709	predicted gene 44709 [Source:MGI Symbol;Acc:MGI:5753285]	448	0.0475708	-4.39378	0.0222586	yes	down	0.416667	6.40667
Gm36495	predicted gene, 36495 [Source:MGI Symbol;Acc:MGI:5595654]	684	0.047541	-4.39468	0.0437651	yes	down	0	3.33333
Eya2	EYA transcriptional coactivator and phosphatase 2 [Source:MGI Symbol;Acc:MGI:109341]	2460	0.0463834	-4.43025	2.45e-08	yes	down	2	40.3333
Gm42856	predicted gene 42856 [Source:MGI Symbol;Acc:MGI:5662993]	2852	0.0460261	-4.4414	0.0341497	yes	down	0	3.66667
Gm3200	predicted pseudogene 3200 [Source:MGI Symbol;Acc:MGI:3781379]	1002	0.0456765	-4.4524	0.0323979	yes	down	0	3.89
Gm47602	predicted gene, 47602 [Source:MGI Symbol;Acc:MGI:6096656]	2320	0.0441388	-4.50181	0.0337594	yes	down	0	3.66667
Gm42555	predicted gene 42555 [Source:MGI Symbol;Acc:MGI:5662692]	1039	0.0434416	-4.52478	0.0271197	yes	down	0	4
Lgals2	lectin, galactose-binding, soluble 2 [Source:MGI Symbol;Acc:MGI:895068]	592	0.0424559	-4.55789	0.00601457	yes	down	0.333333	8
Gm42507	predicted gene 42507 [Source:MGI Symbol;Acc:MGI:5662644]	2555	0.0395458	-4.66033	0.0217717	yes	down	0	4
Gm17968	predicted gene, 17968 [Source:MGI Symbol;Acc:MGI:5010153]	784	0.0377073	-4.72901	0.0161557	yes	down	0.0933333	4.84333
Gm45928	predicted gene, 45928 [Source:MGI Symbol;Acc:MGI:5825565]	357	0.0373572	-4.74247	0.0163119	yes	down	0	4.79333
Slc6a18	solute carrier family 6 (neurotransmitter transporter), member 18 [Source:MGI Symbol;Acc:MGI:1336892]	2005	0.036636	-4.77059	0.000244448	yes	down	0.666667	17.3333
Gm17139	predicted gene 17139 [Source:MGI Symbol;Acc:MGI:4937966]	571	0.0364922	-4.77627	0.0335789	yes	down	0	4.34667
Sfta2	surfactant associated 2 [Source:MGI Symbol;Acc:MGI:3643293]	649	0.0364256	-4.7789	0.00273534	yes	down	0.333333	9.33333
4933433H22Rik	RIKEN cDNA 4933433H22 gene [Source:MGI Symbol;Acc:MGI:1921723]	1789	0.0352939	-4.82444	0.00222203	yes	down	0.333333	9.66667
Gm44503	predicted readthrough transcript (NMD candidate), 44503 [Source:MGI Symbol;Acc:MGI:5141975]	4383	0.0340233	-4.87733	0.0296057	yes	down	0	4.98333
Gm10812	predicted gene 10812 [Source:MGI Symbol;Acc:MGI:3708535]	546	0.0291988	-5.09795	0.00622043	yes	down	0	5.65333
Gm21034	predicted gene, 21034 [Source:MGI Symbol;Acc:MGI:5434389]	2608	0.0286916	-5.12323	0.0418809	yes	down	0	4.99667
Gm6158	predicted gene 6158 [Source:MGI Symbol;Acc:MGI:3779562]	904	0.0182919	-5.77265	0.000643424	yes	down	0.193333	16.9567
