# Supplementary material for: Dock5 Deficiency Promotes Proteinuric Kidney Diseases via Modulating Podocyte Lipid Metabolism
Source: Adv Sci (Weinh). 2023 Dec 31;11(11):2306365. doi: 10.1002/advs.202306365 (PMC10953540; doi:10.1002/advs.202306365)
Supplement: Supplementary file 3 — Supplemental Table 2 [file ADVS-11-2306365-s001.xlsx]

## Sheet: Table S2. Differentially expres
Table S2. Differentially expressed gene datasets of podocytes isolated from DKD mice.
Gene_name	Description	Length	Fold change (DKD/DC)	Log2fc	Pvalue	Significant	Regulate	DKD-avg_count	DC-avg_count
Gm37335	predicted gene, 37335 [Source:MGI Symbol;Acc:MGI:5610563]	447	0.0339926	-4.87863	0.0272658	yes	down	0	5.18333
Gm13331	predicted gene 13331 [Source:MGI Symbol;Acc:MGI:3649454]	448	0.0406732	-4.61978	0.0170717	yes	down	0	4.37333
1700093K21Rik	RIKEN cDNA 1700093K21 gene [Source:MGI Symbol;Acc:MGI:1914608]	1320	0.0429653	-4.54068	0.0208462	yes	down	0	4
Pcdhga7	protocadherin gamma subfamily A, 7 [Source:MGI Symbol;Acc:MGI:1935219]	4730	0.0437207	-4.51554	0.0206552	yes	down	0	3.88667
Gm9502	predicted gene 9502 [Source:MGI Symbol;Acc:MGI:3779912]	1035	0.0519211	-4.26754	0.0380712	yes	down	0	3.36
Gm48900	predicted gene, 48900 [Source:MGI Symbol;Acc:MGI:6098667]	622	0.0532467	-4.23116	0.0101714	yes	down	0.393333	6.32333
Gvin-ps2	GTPase, very large interferon inducible, pseudogene 2 [Source:MGI Symbol;Acc:MGI:5011037]	3593	0.0612776	-4.0285	0.00646257	yes	down	0.663333	9.9
Gm26594	predicted gene, 26594 [Source:MGI Symbol;Acc:MGI:5477088]	1094	0.0736464	-3.76324	0.0459807	yes	down	0.333333	4.66667
Slc25a18	solute carrier family 25 (mitochondrial carrier), member 18 [Source:MGI Symbol;Acc:MGI:1919053]	1911	0.077416	-3.69122	0.0407115	yes	down	0.333333	4.33333
4933403J19Rik	RIKEN cDNA 4933403J19 gene [Source:MGI Symbol;Acc:MGI:1918271]	1963	0.0850275	-3.55593	0.0479858	yes	down	0.333333	4
Rhox5	reproductive homeobox 5 [Source:MGI Symbol;Acc:MGI:97538]	957	0.100735	-3.31137	0.0317677	yes	down	0.666667	6.33333
Zfp969	zinc finger protein 969 [Source:MGI Symbol;Acc:MGI:3782422]	1458	0.103788	-3.26829	0.00150281	yes	down	2.49333	21.3667
Gm50270	predicted gene, 50270 [Source:MGI Symbol;Acc:MGI:6303097]	1655	0.105805	-3.24052	0.0283623	yes	down	0.76	5.8
Gm42930	predicted gene 42930 [Source:MGI Symbol;Acc:MGI:5663067]	3260	0.110214	-3.18162	0.0485561	yes	down	0.666667	5.71333
Gm44697	predicted gene 44697 [Source:MGI Symbol;Acc:MGI:5753273]	1679	0.113479	-3.1395	0.0453925	yes	down	0.666667	5.64667
Gm15016	predicted gene 15016 [Source:MGI Symbol;Acc:MGI:3705629]	720	0.129064	-2.95385	0.0186934	yes	down	1	7.33333
Synb	syncytin b [Source:MGI Symbol;Acc:MGI:3045308]	4055	0.155767	-2.68254	0.0277098	yes	down	1.33	7.96667
A930012L18Rik	RIKEN cDNA A930012L18 gene [Source:MGI Symbol;Acc:MGI:2442887]	2364	0.158337	-2.65893	0.00591111	yes	down	2.77667	15.8267
G630030J09Rik	RIKEN cDNA G630030J09 gene [Source:MGI Symbol;Acc:MGI:3045288]	2135	0.197624	-2.33917	0.0451274	yes	down	1.66667	8.01
Mfsd4b1	major facilitator superfamily domain containing 4B1 [Source:MGI Symbol;Acc:MGI:2143575]	2677	0.229044	-2.1263	0.0257658	yes	down	2.33333	9.69
1110035H17Rik	RIKEN cDNA 1110035H17 gene [Source:MGI Symbol;Acc:MGI:1915936]	1241	0.31	-1.68966	0.0394311	yes	down	4.02333	12.2967
Gm29361	predicted gene 29361 [Source:MGI Symbol;Acc:MGI:5580067]	2000	0.327239	-1.61158	0.0361246	yes	down	7.46	21.5733
Prickle4	prickle planar cell polarity protein 4 [Source:MGI Symbol;Acc:MGI:2685785]	1110	0.352635	-1.50375	0.0429365	yes	down	5.22333	14.0967
1700067K01Rik	RIKEN cDNA 1700067K01 gene [Source:MGI Symbol;Acc:MGI:1920703]	1291	0.366885	-1.4466	0.0400772	yes	down	5.66667	14.6667
Gm42603	predicted gene 42603 [Source:MGI Symbol;Acc:MGI:5662740]	2146	0.380321	-1.39471	0.0470065	yes	down	10	25
Areg	amphiregulin [Source:MGI Symbol;Acc:MGI:88068]	1215	0.393694	-1.34485	0.022679	yes	down	34.3333	81.3333
Dynlt1-ps1	dynein light chain Tctex-type 1, pseuodogene 1 [Source:MGI Symbol;Acc:MGI:3642625]	342	0.406061	-1.30023	0.00329393	yes	down	29.87	70.13
Gm44183	predicted gene, 44183 [Source:MGI Symbol;Acc:MGI:5690575]	1628	0.407647	-1.29461	0.00476675	yes	down	29.8833	69.9433
9330154J02Rik	RIKEN cDNA 9330154J02 gene [Source:MGI Symbol;Acc:MGI:3045244]	2557	0.441494	-1.17953	0.0470697	yes	down	10.1133	21.8633
Cdh11	cadherin 11 [Source:MGI Symbol;Acc:MGI:99217]	5647	0.449889	-1.15236	0.0197486	yes	down	13.7633	28.8233
A730091E23Rik	RIKEN cDNA A730091E23 gene [Source:MGI Symbol;Acc:MGI:2442493]	3825	0.459703	-1.12123	0.0336876	yes	down	12	24.6667
Ttn	titin [Source:MGI Symbol;Acc:MGI:98864]	107355	0.46322	-1.11023	0.0385983	yes	down	14	28.3333
Gm44502	predicted readthrough transcript (NMD candidate), 44502 [Source:MGI Symbol;Acc:MGI:3846135]	4296	0.487139	-1.0376	0.0426427	yes	down	31.65	61.4567
Gm11946	predicted gene 11946 [Source:MGI Symbol;Acc:MGI:3650071]	3941	0.499537	-1.00134	0.0465247	yes	down	16.2667	30.4
Dock5	dedicator of cytokinesis 5 [Source:MGI Symbol;Acc:MGI:2652871]	9988	0.53559	-0.900798	0.0101032	yes	down	945.333	1669.67
Gm6477	predicted gene 6477 [Source:MGI Symbol;Acc:MGI:3647945]	764	0.550658	-0.860771	0.0224699	yes	down	31.06	53.3267
Prkg2	protein kinase, cGMP-dependent, type II [Source:MGI Symbol;Acc:MGI:108173]	4968	0.556851	-0.844636	0.0203357	yes	down	583	989.667
Gm6741	predicted gene 6741 [Source:MGI Symbol;Acc:MGI:3643504]	747	0.565083	-0.823465	0.0451089	yes	down	51.89	88.9533
Gm47147	predicted gene, 47147 [Source:MGI Symbol;Acc:MGI:6095911]	1459	0.5697	-0.811726	0.040948	yes	down	32.9933	55.0767
Ctsw	cathepsin W [Source:MGI Symbol;Acc:MGI:1338045]	1241	0.584088	-0.775743	0.0271119	yes	down	69.6667	112.333
5430430B14Rik	RIKEN cDNA 5430430B14 gene [Source:MGI Symbol;Acc:MGI:1918674]	1630	0.597308	-0.743453	0.0470722	yes	down	43	68
Hk2	hexokinase 2 [Source:MGI Symbol;Acc:MGI:1315197]	5513	0.604449	-0.726308	0.0242568	yes	down	1794	2773
Lars2	leucyl-tRNA synthetase, mitochondrial [Source:MGI Symbol;Acc:MGI:2142973]	3894	0.622305	-0.684307	0.0489352	yes	down	4105.33	6320.65
Tlr2	toll-like receptor 2 [Source:MGI Symbol;Acc:MGI:1346060]	3014	0.627159	-0.673097	0.0267028	yes	down	439.667	658.667
Tnnt2	troponin T2, cardiac [Source:MGI Symbol;Acc:MGI:104597]	1172	0.635905	-0.653117	0.045573	yes	down	747	1115.33
Arntl	aryl hydrocarbon receptor nuclear translocator-like [Source:MGI Symbol;Acc:MGI:1096381]	2464	0.658442	-0.602871	0.0181835	yes	down	424.333	605
Moap1	modulator of apoptosis 1 [Source:MGI Symbol;Acc:MGI:1915555]	1284	0.664898	-0.588794	0.0142321	yes	down	96.9067	138.467
Rassf2	Ras association (RalGDS/AF-6) domain family member 2 [Source:MGI Symbol;Acc:MGI:2442060]	8233	1.50435	0.589137	0.0445118	yes	up	216.333	138.333
Vps37d	vacuolar protein sorting 37D [Source:MGI Symbol;Acc:MGI:2159402]	1544	1.50435	0.589142	0.0277448	yes	up	212.667	134
Atp2b4	ATPase, Ca++ transporting, plasma membrane 4 [Source:MGI Symbol;Acc:MGI:88111]	8101	1.51966	0.603752	0.0248168	yes	up	311.673	195
Rasgrp2	RAS, guanyl releasing protein 2 [Source:MGI Symbol;Acc:MGI:1333849]	2219	1.52277	0.606695	0.0164897	yes	up	136.333	84.71
Aph1c	aph1 homolog C, gamma secretase subunit [Source:MGI Symbol;Acc:MGI:1915568]	5205	1.52933	0.612901	0.0471346	yes	up	107.817	67.7533
Lrfn3	leucine rich repeat and fibronectin type III domain containing 3 [Source:MGI Symbol;Acc:MGI:2442512]	2886	1.52968	0.613228	0.0213306	yes	up	195	121
Tmem229b	transmembrane protein 229B [Source:MGI Symbol;Acc:MGI:2444389]	3656	1.53358	0.616904	0.0336266	yes	up	107.333	67
Gpr153	G protein-coupled receptor 153 [Source:MGI Symbol;Acc:MGI:1916157]	3777	1.54384	0.62652	0.00754043	yes	up	317.333	196.667
Tgfb3	transforming growth factor, beta 3 [Source:MGI Symbol;Acc:MGI:98727]	3383	1.59632	0.674746	0.0380952	yes	up	157	94.6667
9330102E08Rik	RIKEN cDNA 9330102E08 gene [Source:MGI Symbol;Acc:MGI:3026973]	3843	1.60234	0.680185	0.0371764	yes	up	134.667	79.3333
Gm14308	predicted gene 14308 [Source:MGI Symbol;Acc:MGI:3782921]	1628	1.63585	0.710037	0.034397	yes	up	195.413	111.963
Atp5g2	ATP synthase, H+ transporting, mitochondrial F0 complex, subunit C2 (subunit 9) [Source:MGI Symbol;Acc:MGI:1915192]	441	1.65311	0.725185	0.00495615	yes	up	139.073	80.13
Sptb	spectrin beta, erythrocytic [Source:MGI Symbol;Acc:MGI:98387]	10394	1.65583	0.727558	0.0424892	yes	up	67.3333	38.6667
Asic1	acid-sensing (proton-gated) ion channel 1 [Source:MGI Symbol;Acc:MGI:1194915]	1818	1.65641	0.728059	0.000878218	yes	up	196.333	113
Fam122a	family with sequence similarity 122, member A [Source:MGI Symbol;Acc:MGI:1915284]	855	1.79277	0.842192	0.00750647	yes	up	149.333	79
Pde4d	phosphodiesterase 4D, cAMP specific [Source:MGI Symbol;Acc:MGI:99555]	2455	1.87458	0.906564	0.045558	yes	up	48	24.3333
Stxbp6	syntaxin binding protein 6 (amisyn) [Source:MGI Symbol;Acc:MGI:2384963]	4553	1.89878	0.925072	0.0348255	yes	up	46.6667	23.3633
Glt28d2	glycosyltransferase 28 domain containing 2 [Source:MGI Symbol;Acc:MGI:2443773]	2732	1.91452	0.936979	0.0442268	yes	up	57.0267	29.18
Ggt7	gamma-glutamyltransferase 7 [Source:MGI Symbol;Acc:MGI:1913385]	2614	1.96498	0.974514	0.0303509	yes	up	40	19.3333
Gm15787	predicted gene 15787 [Source:MGI Symbol;Acc:MGI:3783229]	1252	1.98615	0.989975	0.0416587	yes	up	29.3333	14.0033
Gm13285	predicted gene 13285 [Source:MGI Symbol;Acc:MGI:3701981]	1462	1.98795	0.99128	0.0250922	yes	up	57.7933	27.9033
1700113A16Rik	RIKEN cDNA 1700113A16 gene [Source:MGI Symbol;Acc:MGI:1923892]	997	2.02277	1.01633	0.0203961	yes	up	47.0867	21.9433
Commd1b	COMM domain containing 1B [Source:MGI Symbol;Acc:MGI:5547784]	2746	2.04101	1.02929	0.0181571	yes	up	194.067	91.3033
Klhl14	kelch-like 14 [Source:MGI Symbol;Acc:MGI:1921249]	4423	2.05935	1.04219	0.0447124	yes	up	162.863	76.82
Plpp3	phospholipid phosphatase 3 [Source:MGI Symbol;Acc:MGI:1915166]	3159	2.08022	1.05674	0.0233665	yes	up	62	28
Nectin4	nectin cell adhesion molecule 4 [Source:MGI Symbol;Acc:MGI:1918990]	3636	2.23074	1.15752	0.0336802	yes	up	25	10.6733
Foxa3	forkhead box A3 [Source:MGI Symbol;Acc:MGI:1347477]	2037	2.26698	1.18077	0.0484401	yes	up	23	9.66667
Fam189a2	family with sequence similarity 189, member A2 [Source:MGI Symbol;Acc:MGI:2685813]	2548	2.26941	1.18232	0.0471557	yes	up	24.6667	10.3333
Kcp	kielin/chordin-like protein [Source:MGI Symbol;Acc:MGI:2141640]	4885	2.3234	1.21624	0.0183485	yes	up	30.3333	12.3333
Cavin2	caveolae associated 2 [Source:MGI Symbol;Acc:MGI:99513]	3055	2.38852	1.25612	0.0464662	yes	up	42.6667	17.3333
Gm50253	predicted gene, 50253 [Source:MGI Symbol;Acc:MGI:6303071]	5012	2.65683	1.40971	0.0278031	yes	up	85.52	29.74
Gm43108	predicted gene 43108 [Source:MGI Symbol;Acc:MGI:5663245]	293	2.66887	1.41623	0.00115883	yes	up	95.88	33.5833
Gm13283	predicted gene 13283 [Source:MGI Symbol;Acc:MGI:3649573]	1463	2.69482	1.43019	0.0484063	yes	up	25.1267	9.21
Tmc8	transmembrane channel-like gene family 8 [Source:MGI Symbol;Acc:MGI:2669037]	2736	2.7175	1.44228	0.0114681	yes	up	27.3333	9.66667
Fgd2	FYVE, RhoGEF and PH domain containing 2 [Source:MGI Symbol;Acc:MGI:1347084]	2640	2.91556	1.54377	0.0457433	yes	up	19.3333	6.33333
Gm12397	predicted gene 12397 [Source:MGI Symbol;Acc:MGI:3649202]	615	3.55543	1.83002	0.034327	yes	up	45.74	12.4567
Gm35853	predicted gene, 35853 [Source:MGI Symbol;Acc:MGI:5595012]	2534	3.86943	1.95212	0.0271159	yes	up	13.3333	3.46667
Inmt	indolethylamine N-methyltransferase [Source:MGI Symbol;Acc:MGI:102963]	1077	4.16509	2.05835	0.0491206	yes	up	32.6667	7.66667
Igflr1	IGF-like family receptor 1 [Source:MGI Symbol;Acc:MGI:3655979]	1224	4.30561	2.10622	0.00703198	yes	up	24.3567	5.52
Gm13288	predicted gene 13288 [Source:MGI Symbol;Acc:MGI:3701985]	2850	5.06745	2.34126	0.00576557	yes	up	19.5433	3.81
4930506C21Rik	RIKEN cDNA 4930506C21 gene [Source:MGI Symbol;Acc:MGI:1922310]	1303	5.25723	2.3943	0.0407775	yes	up	7.34	1.33333
Art3	ADP-ribosyltransferase 3 [Source:MGI Symbol;Acc:MGI:1202729]	1478	8.01219	3.0022	0.0062238	yes	up	11.3333	1.33333
Asb15	ankyrin repeat and SOCS box-containing 15 [Source:MGI Symbol;Acc:MGI:1926160]	4371	12.2156	3.61065	0.0229397	yes	up	8.33333	0.666667
Adh1	alcohol dehydrogenase 1 (class I) [Source:MGI Symbol;Acc:MGI:87921]	1492	14.7903	3.88658	0.0272022	yes	up	5.66667	0.333333
Gm37973	predicted gene, 37973 [Source:MGI Symbol;Acc:MGI:5611201]	1289	15.1233	3.9187	0.0207793	yes	up	5.66667	0.333333
Lenep	lens epithelial protein [Source:MGI Symbol;Acc:MGI:1930020]	1806	16.953	4.08347	0.0174477	yes	up	11.9167	0.743333
Gm37569	predicted gene, 37569 [Source:MGI Symbol;Acc:MGI:5610797]	1722	17.3646	4.11807	0.0495106	yes	up	3.33333	0
Gm13589	predicted gene 13589 [Source:MGI Symbol;Acc:MGI:3649991]	1675	18.768	4.23021	0.0443552	yes	up	3.53667	0
Tekt1	tektin 1 [Source:MGI Symbol;Acc:MGI:1333819]	1447	18.9533	4.24438	0.0371586	yes	up	3.66667	0
Gm45601	predicted gene 45601 [Source:MGI Symbol;Acc:MGI:5791437]	6753	19.1256	4.25743	0.0448362	yes	up	3.66667	0
Gm37168	predicted gene, 37168 [Source:MGI Symbol;Acc:MGI:5610396]	2073	23.9157	4.57988	0.015575	yes	up	4.62	0
Gm18939	predicted gene, 18939 [Source:MGI Symbol;Acc:MGI:5011124]	1120	28.0231	4.80855	0.0274267	yes	up	5.3	0
Ugt1a6b	UDP glucuronosyltransferase 1 family, polypeptide A6B [Source:MGI Symbol;Acc:MGI:3580629]	2303	30.3467	4.92347	0.0217686	yes	up	6.09667	0
Gm7332	predicted gene 7332 [Source:MGI Symbol;Acc:MGI:3643344]	454	36.4618	5.18832	0.0412276	yes	up	7.39667	0
Gvin-ps4	GTPase, very large interferon inducible, pseudogene 4 [Source:MGI Symbol;Acc:MGI:5011038]	3596	36.7506	5.19969	0.0116108	yes	up	6.98	0.1
Gm10335	predicted gene 10335 [Source:MGI Symbol;Acc:MGI:3641693]	468	36.9268	5.2066	0.0117808	yes	up	6.97667	0
Gm47881	predicted gene, 47881 [Source:MGI Symbol;Acc:MGI:6097107]	1073	109.517	6.77501	2.81e-06	yes	up	21.1667	0
Gm49369	predicted gene, 49369 [Source:MGI Symbol;Acc:MGI:6121585]	833	329.652	8.3648	0.0323269	yes	up	62.19	0
